# Supplementary material for: ZFN-Site searches genomes for zinc finger nuclease target sites and off-target sites
Source: BMC Bioinformatics. 2011 May 13;12:152. doi: 10.1186/1471-2105-12-152 (PMC3113941; doi:10.1186/1471-2105-12-152)
Supplement: Additional File 3 — Example of a spreadsheet for ranking ZFN-Site output. The first tab in the spreadsheet provides instruction for ranking ZFN-Site text output based on specificity data. SELEX data are converted to positional weight matrices (PWM). Where base frequencies were zero, a very small, arbitrary pseudocount factor was used to prevent multiplication by zero. PWM were used to score the half-sites of each genomic sequence, assign the matching target sequence and compute the ranking score. The genomic sequences were ranked based on these numbers. Sorting by these scores allowed the choice of sequences most similar to the specificity data. [file 1471-2105-12-152-S3.XLS]

## Sheet: Instructions
Instructions
1	Paste in weight matrix based on SELEX data or other measure of specificity.
	This example uses estimations of the nucleotide frequences, based on
	digitizing the graphs of SELEX data from Perez, et al (2008).
2	All weights must be greater than zero, so add factor to be added to all "zeros,"
	to prevent mutiplication by zero (enter into tab 2, C11).
3	Positional Weight Matrices are calculated (PWMs).
4	The PWMs are reformatted and color coded based on frequency by conditionally formatting.
	Nucleotides with frequency greater than 0.4 are in yellow boxes,
	and nucleotides with a frequency between .3 and .4 are in pink boxes.
5	In the HALFs tab, paste in the text output of ZFN-Site. The genomic sequences are extracted.
	The spreadsheet pulls the Left half site and reverse complements it. Then displays the right genomic half-site
6	In the "L" or "R" tabs, the spreadsheet compares each half-site to both the left and right PWMs to find the best fit.
	The scores are reported in columns D and U. The L or R target site with highest score is asigned on the next tab.
7	In the "Asign to L or R and Score" tab:
	Copy the numbering in column E and the score from column F. Paste the VALUES into columns H and I.
8	To rank the seqeunces use Data -> Sort decreasing column I.
	The ZFN-Site output is looked up and output in column J and the genomic sequences are output in column K.
9	For assistance, please email TJ Cradick <TJ@alum.mit.edu>.
Reference:
	Perez EE, et al: Establishment of HIV-1 resistance in CD4+ T cells by genome editing using zinc-finger nucleases.
	Nat Biotechnol 2008, 26(7):808-816.

## Sheet: Weight Matrix
1	Paste in nucleotide frequency based on SELEX data or other measure of specificity.
		A	0	0.706897	0	0.0172414	0.948276	0	0.0175439	0.964912	0.0517241	0	0.913793	0.0517241		A	0.896552	1	0.931034	0	0	0	0	1	1	0.862069	0.965517	0
		C	0	0.155172	0	0	0.0344828	0	0.245614	0	0.0344828	0	0.0862069	0.637931		C	0.103448	0	0.0689655	1	0.37931	0	0.551724	0	0	0.103448	0	0
		G	1	0.137931	0.175439	0.982759	0.0172414	1	0.526316	0.0350877	0.103448	1	0	0.293103		G	0	0	0	0	0.0689655	0.965517	0.37931	0	0	0.0344828	0.0344828	1
		T	0	0	0.824561	0	0	0	0.210526	0	0.810345	0	0	0.0172414		T	0	0	0	0	0.551724	0.0344828	0.0689655	0	0	0	0	0
		=	1	1	1	1	1	1	1	1	1	1	1	1		=	1	1	1	1	1	1	1	1	1	1	1	1
2	All weights must be greater than zero, so a small amount (*) was added to each TO EACH ZERO
		0.018	WEIGHT ADDED
3	(Frequency + Psudocount) /1 =
		A	0.018	0.706897	0.018	0.0172414	0.948276	0.018	0.0175439	0.964912	0.0517241	0.018	0.913793	0.0517241		A	0.896552	1	0.931034	0.018	0.018	0.018	0.018	1	1	0.862069	0.965517	0.018
		C	0.018	0.155172	0.018	0.018	0.0344828	0.018	0.245614	0.018	0.0344828	0.018	0.0862069	0.637931		C	0.103448	0.018	0.0689655	1	0.37931	0.018	0.551724	0.018	0.018	0.103448	0.018	0.018
		G	1	0.137931	0.175439	0.982759	0.0172414	1	0.526316	0.0350877	0.103448	1	0.018	0.293103		G	0.018	0.018	0.018	0.018	0.0689655	0.965517	0.37931	0.018	0.018	0.0344828	0.0344828	1
		T	0.018	0.018	0.824561	0.018	0.018	0.018	0.210526	0.018	0.810345	0.018	0.018	0.0172414		T	0.018	0.018	0.018	0.018	0.551724	0.0344828	0.0689655	0.018	0.018	0.018	0.018	0.018
4	Left & Right Weight Matrices reformatted and conditionally formatted with
	nucleotides with frequency greater than 0.4 in yellow boxes, and with
	a frequency between .3 and .4 in pink boxes.
			1	2	3	4	5	6	7	8	9	10	11	12
		A	0.0170778	0.694397	0.0173745	0.0166423	0.931509	0.0170778	0.0175439	0.931383	0.0517241	0.0170778	0.88204	0.0517241
	LEFT	C	0.0170778	0.152429	0.0173745	0.0173745	0.033873	0.0170778	0.245614	0.0173745	0.0344828	0.0170778	0.0832113	0.637931
	PWM	G	0.948767	0.135492	0.169342	0.948609	0.0169365	0.948767	0.526316	0.0338685	0.103448	0.948767	0.0173745	0.293103
		T	0.0170778	0.0176817	0.795909	0.0173745	0.0176817	0.0170778	0.210526	0.0173745	0.810345	0.0170778	0.0173745	0.0172414
			1	2	3	4	5	6	7	8	9	10	11	12
		A	0.865397	0.948767	0.898682	0.0170778	0.0176817	0.0173745	0.0176817	0.948767	0.948767	0.846826	0.931966	0.0170778
	RIGHT	C	0.0998535	0.0170778	0.066569	0.948767	0.372603	0.0173745	0.541969	0.0170778	0.0170778	0.101619	0.0173745	0.0170778
	PWM	G	0.0173745	0.0170778	0.0173745	0.0170778	0.0677461	0.931966	0.372603	0.0170778	0.0170778	0.033873	0.0332845	0.948767
		T	0.0173745	0.0170778	0.0173745	0.0170778	0.541969	0.0332845	0.0677461	0.0170778	0.0170778	0.0176817	0.0173745	0.0170778

## Sheet: HALFs
5 Paste in the text output of ZFN-Site in column B.
							Reverse Comp
#	Word Matches # Original Oligo Query Mismatches # Chrom nr # Genome Coordinates # Strand # Species		EXTRACTED LEFT COLUMN		LEFT		LEFT	RIGHT			For Rev Comp
0	GTCATCCTCATCCTGATAAACTGCAAAAG STCATVCTCATCNNNNNAAACTGSAAAAG 0 Chrom 3 NC_000003.10[46389548..46389576] + Human		GTCATCCTCATCCTGATAAACTGCAAAAG		GTCATCCTCATC		gatgaggatgac	AAACTGCAAAAG			aaa	ttt	TTT
1	GTCATCCTCATCTCACGGATGAGGATGCC STCATVCTCATCNNNNNGATGAGBATGAS 1 Chrom 4 NC_000004.10[8165376..8165404] + Human		GTCATCCTCATCTCACGGATGAGGATGCC		GTCATCCTCATC		gatgaggatgac	GATGAGGATGCC			aac	gtt	GTT
2	GTTTTGCAGTTTCACCTCAAACTGCAAAAG CTTTTSCAGTTTNNNNNNAAACTGSAAAAG 1 Chrom 14 NC_000014.7[87308760..87308789] + Human		GTTTTGCAGTTTCACCTCAAACTGCAAAAG		GTTTTGCAGTTT		aaactgcaaaac	AAACTGCAAAAG			aag	ctt	CTT
3	GTCGTCCTCATCTTAATAAACTGCAAAAA STCATVCTCATCNNNNNAAACTGSAAAAG 2 Chrom 3 NC_000003.10[46374209..46374237] + Human		GTCGTCCTCATCTTAATAAACTGCAAAAA		GTCGTCCTCATC		gatgaggacgac	AAACTGCAAAAA			aat	att	ATT
4	CTCATCCTCATCCATGCACAATGCAAAAG STCATVCTCATCNNNNNAAACTGSAAAAG 2 Chrom X NC_000023.9[50149961..50149989] + Human		CTCATCCTCATCCATGCACAATGCAAAAG		CTCATCCTCATC		gatgaggatgag	ACAATGCAAAAG			aca	tgt	TGT
5	CTCATGCTCATCATTTGTTAACTGCAAAAT STCATVCTCATCNNNNNNAAACTGSAAAAG 2 Chrom 21 NC_000021.7[34098210..34098239] - Human		CTCATGCTCATCATTTGTTAACTGCAAAAT		CTCATGCTCATC		gatgagcatgag	TAACTGCAAAAT			acc	ggt	GGT
6	GTCATCCTCAGCGCCATCGATGAACATGAC STCATVCTCATCNNNNNNGATGAGBATGAS 2 Chrom 1 NC_000001.9[64870982..64871011] + Human		GTCATCCTCAGCGCCATCGATGAACATGAC		GTCATCCTCAGC		gctgaggatgac	GATGAACATGAC			acg	cgt	CGT
7	GTCATCCTCATCTTCATCCATGAGGAAGAG STCATVCTCATCNNNNNNGATGAGBATGAS 2 Chrom 3 NC_000003.10[185963690..185963719] + Human		GTCATCCTCATCTTCATCCATGAGGAAGAG		GTCATCCTCATC		gatgaggatgac	CATGAGGAAGAG			act	agt	AGT
8	CTCTTGCTCATCCTGTTGGATCAGCATGAC STCATVCTCATCNNNNNNGATGAGBATGAS 2 Chrom 5 NC_000005.8[142090919..142090948] + Human		CTCTTGCTCATCCTGTTGGATCAGCATGAC		CTCTTGCTCATC		gatgagcaagag	GATCAGCATGAC			aga	tct	TCT
9	CTTTTCCAGTTCTAACAAAACTAGAAAAG CTTTTSCAGTTTNNNNNAAACTGSAAAAG 2 Chrom 5 NC_000005.8[4950370..4950398] + Human		CTTTTCCAGTTCTAACAAAACTAGAAAAG		CTTTTCCAGTTC		gaactggaaaag	AAACTAGAAAAG			agc	gct	GCT
10	GTTTTGCTGTTTCACCTAAAACTGCAAAAG CTTTTSCAGTTTNNNNNNAAACTGSAAAAG 2 Chrom 8 NC_000008.9[78368434..78368463] + Human		GTTTTGCTGTTTCACCTAAAACTGCAAAAG		GTTTTGCTGTTT		aaacagcaaaac	AAACTGCAAAAG			agg	cct	CCT
11	CTTATGCAGTTTGTCTATAAACTGGAAAAA CTTTTSCAGTTTNNNNNNAAACTGSAAAAG 2 Chrom 8 NC_000008.9[120585181..120585210] + Human		CTTATGCAGTTTGTCTATAAACTGGAAAAA		CTTATGCAGTTT		aaactgcataag	AAACTGGAAAAA			agt	act	ACT
12	CTTTTGCTGTTGCACCTCAAACTGCAAAAG CTTTTSCAGTTTNNNNNNAAACTGSAAAAG 2 Chrom 17 NC_000017.9[64617754..64617783] + Human		CTTTTGCTGTTGCACCTCAAACTGCAAAAG		CTTTTGCTGTTG		caacagcaaaag	AAACTGCAAAAG			ata	tat	TAT
13	TTTTTCCAGTTTGAATAGAATCTGCAAAAG CTTTTSCAGTTTNNNNNNAAACTGSAAAAG 2 Chrom 18 NC_000018.8[49408236..49408265] + Human		TTTTTCCAGTTTGAATAGAATCTGCAAAAG		TTTTTCCAGTTT		aaactggaaaaa	AATCTGCAAAAG			atc	gat	GAT
14	GTTTTGCTGTTTCAGCTTAAACTGCAAAAG CTTTTSCAGTTTNNNNNNAAACTGSAAAAG 2 Chrom 21 NC_000021.7[32319967..32319996] + Human		GTTTTGCTGTTTCAGCTTAAACTGCAAAAG		GTTTTGCTGTTT		aaacagcaaaac	AAACTGCAAAAG			atg	cat	CAT
15	CTCATACTCATTTTACCAAACAGGAAAAT STCATVCTCATCNNNNNAAACTGSAAAAG 3 Chrom 1 NC_000001.9[170736257..170736285] + Human		CTCATACTCATTTTACCAAACAGGAAAAT		CTCATACTCATT		aatgagtatgag	AAACAGGAAAAT			att	aat	AAT
16	GTCCTGCTCAGCAAAAGAAACTGAAAAAG STCATVCTCATCNNNNNAAACTGSAAAAG 3 Chrom 6 NC_000006.10[52114315..52114343] + Human		GTCCTGCTCAGCAAAAGAAACTGAAAAAG		GTCCTGCTCAGC		gctgagcaggac	AAACTGAAAAAG			caa	ttg	TTG
17	GTTTTCCTCATCAAAGCAAACTGCAAAAT STCATVCTCATCNNNNNAAACTGSAAAAG 3 Chrom 11 NC_000011.8[13441738..13441766] + Human		GTTTTCCTCATCAAAGCAAACTGCAAAAT		GTTTTCCTCATC		gatgaggaaaac	AAACTGCAAAAT			cac	gtg	GTG
18	CTCCTCCTCTTCCTTGAAAACTGCAGAAG STCATVCTCATCNNNNNAAACTGSAAAAG 3 Chrom 11 NC_000011.8[68689498..68689526] + Human		CTCCTCCTCTTCCTTGAAAACTGCAGAAG		CTCCTCCTCTTC		gaagaggaggag	AAACTGCAGAAG			cag	ctg	CTG
19	CTGAGCCTCATCATCCTAAACTGCAAAAC STCATVCTCATCNNNNNAAACTGSAAAAG 3 Chrom 11 NC_000011.8[121312904..121312932] + Human		CTGAGCCTCATCATCCTAAACTGCAAAAC		CTGAGCCTCATC		gatgaggctcag	AAACTGCAAAAC			cat	atg	ATG
20	CTCATGATCATCCATTGTAACTGGAAGAG STCATVCTCATCNNNNNAAACTGSAAAAG 3 Chrom 12 NC_000012.10[487470..487498] + Human		CTCATGATCATCCATTGTAACTGGAAGAG		CTCATGATCATC		gatgatcatgag	TAACTGGAAGAG			cca	tgg	TGG
21	CTCATGCTCATTTAAAAAAACTGAAATAG STCATVCTCATCNNNNNAAACTGSAAAAG 3 Chrom 13 NC_000013.9[71375317..71375345] + Human		CTCATGCTCATTTAAAAAAACTGAAATAG		CTCATGCTCATT		aatgagcatgag	AAACTGAAATAG			ccc	ggg	GGG
22	TTCATAATCATCTAAATAAACTGGAAAAA STCATVCTCATCNNNNNAAACTGSAAAAG 3 Chrom 15 NC_000015.8[19977449..19977477] + Human		TTCATAATCATCTAAATAAACTGGAAAAA		TTCATAATCATC		gatgattatgaa	AAACTGGAAAAA			ccg	cgg	CGG
23	CTCATATTCATCCTTCCAAACAGGAAAAC STCATVCTCATCNNNNNAAACTGSAAAAG 3 Chrom 15 NC_000015.8[25854714..25854742] + Human		CTCATATTCATCCTTCCAAACAGGAAAAC		CTCATATTCATC		gatgaatatgag	AAACAGGAAAAC			cct	agg	AGG
24	GTCATACTCATGGTCTCAAACTGCAGAGG STCATVCTCATCNNNNNAAACTGSAAAAG 3 Chrom 15 NC_000015.8[83928170..83928198] + Human		GTCATACTCATGGTCTCAAACTGCAGAGG		GTCATACTCATG		catgagtatgac	AAACTGCAGAGG			cga	tcg	TCG
25	CTCATCTTCAACACAGAAAACTAGAAAAG STCATVCTCATCNNNNNAAACTGSAAAAG 3 Chrom 16 NC_000016.8[46459781..46459809] + Human		CTCATCTTCAACACAGAAAACTAGAAAAG		CTCATCTTCAAC		gttgaagatgag	AAACTAGAAAAG			cgc	gcg	GCG
26	CTAATCCTCATCTGTAAATACTGAAAAAG STCATVCTCATCNNNNNAAACTGSAAAAG 3 Chrom 1 NC_000001.9[183621707..183621735] - Human		CTAATCCTCATCTGTAAATACTGAAAAAG		CTAATCCTCATC		gatgaggattag	ATACTGAAAAAG			cgg	ccg	CCG
27	GTGATCCTCATTCCAGTAAACTGGAAAAC STCATVCTCATCNNNNNAAACTGSAAAAG 3 Chrom 1 NC_000001.9[238548832..238548860] - Human		GTGATCCTCATTCCAGTAAACTGGAAAAC		GTGATCCTCATT		aatgaggatcac	AAACTGGAAAAC			cgt	acg	ACG
28	GTCATCCTCAGCATGGGAAACAGCAGAAG STCATVCTCATCNNNNNAAACTGSAAAAG 3 Chrom 2 NC_000002.10[154567664..154567692] - Human		GTCATCCTCAGCATGGGAAACAGCAGAAG		GTCATCCTCAGC		gctgaggatgac	AAACAGCAGAAG			cta	tag	TAG
29	CTCATAGTCAACATAGGAAATTGGAAAAG STCATVCTCATCNNNNNAAACTGSAAAAG 3 Chrom 3 NC_000003.10[128288918..128288946] - Human		CTCATAGTCAACATAGGAAATTGGAAAAG		CTCATAGTCAAC		gttgactatgag	AAATTGGAAAAG			ctc	gag	GAG
30	CTCATCCTCACCAGGGAAAAGAGGAAAAG STCATVCTCATCNNNNNAAACTGSAAAAG 3 Chrom 3 NC_000003.10[153634491..153634519] - Human		CTCATCCTCACCAGGGAAAAGAGGAAAAG		CTCATCCTCACC		ggtgaggatgag	AAAGAGGAAAAG			ctg	cag	CAG
31	GTCACACTCATCTAAACAATCTGGAAAAA STCATVCTCATCNNNNNAAACTGSAAAAG 3 Chrom 6 NC_000006.10[102530888..102530916] - Human		GTCACACTCATCTAAACAATCTGGAAAAA		GTCACACTCATC		gatgagtgtgac	AATCTGGAAAAA			ctt	aag	AAG
32	CTCCTCCACATCCTTTTAAACTAGAAAAG STCATVCTCATCNNNNNAAACTGSAAAAG 3 Chrom 8 NC_000008.9[17059268..17059296] - Human		CTCCTCCACATCCTTTTAAACTAGAAAAG		CTCCTCCACATC		gatgtggaggag	AAACTAGAAAAG			gaa	ttc	TTC
33	CACATACTCATTGATCTAAACTGGGAAAG STCATVCTCATCNNNNNAAACTGSAAAAG 3 Chrom 8 NC_000008.9[88998566..88998594] - Human		CACATACTCATTGATCTAAACTGGGAAAG		CACATACTCATT		aatgagtatgtg	AAACTGGGAAAG			gac	gtc	GTC
34	GGCCTCCTCATCTCTTTAAACTGGAAATG STCATVCTCATCNNNNNAAACTGSAAAAG 3 Chrom 12 NC_000012.10[74249717..74249745] - Human		GGCCTCCTCATCTCTTTAAACTGGAAATG		GGCCTCCTCATC		gatgaggaggcc	AAACTGGAAATG			gag	ctc	CTC
35	GTCATCTTCATCAAAAGGAACTGCAAAAC STCATVCTCATCNNNNNAAACTGSAAAAG 3 Chrom 17 NC_000017.9[61624429..61624457] - Human		GTCATCTTCATCAAAAGGAACTGCAAAAC		GTCATCTTCATC		gatgaagatgac	GAACTGCAAAAC			gat	atc	ATC
36	CCCAAACTCATCCTTAAGAACTGCAAAAG STCATVCTCATCNNNNNAAACTGSAAAAG 3 Chrom 21 NC_000021.7[43918421..43918449] - Human		CCCAAACTCATCCTTAAGAACTGCAAAAG		CCCAAACTCATC		gatgagtttggg	GAACTGCAAAAG			gca	tgc	TGC
37	CCCATCCTCATCCCTGGAACCTGCAAATG STCATVCTCATCNNNNNAAACTGSAAAAG 3 Chrom X NC_000023.9[117533563..117533591] - Human		CCCATCCTCATCCCTGGAACCTGCAAATG		CCCATCCTCATC		gatgaggatggg	AACCTGCAAATG			gcc	ggc	GGC
38	GTCATCCTCAGCAAACTAACACAGGAAAAG STCATVCTCATCNNNNNNAAACTGSAAAAG 3 Chrom 2 NC_000002.10[63482829..63482858] + Human		GTCATCCTCAGCAAACTAACACAGGAAAAG		GTCATCCTCAGC		gctgaggatgac	ACACAGGAAAAG			gcg	cgc	CGC
39	CTCTTACTCATTAAATACATACTGCAAAAG STCATVCTCATCNNNNNNAAACTGSAAAAG 3 Chrom 3 NC_000003.10[84155880..84155909] + Human		CTCTTACTCATTAAATACATACTGCAAAAG		CTCTTACTCATT		aatgagtaagag	ATACTGCAAAAG			gct	agc	AGC
40	TTCATGCTCATCACTTCAAAACTGTAGAAG STCATVCTCATCNNNNNNAAACTGSAAAAG 3 Chrom 5 NC_000005.8[14228053..14228082] + Human		TTCATGCTCATCACTTCAAAACTGTAGAAG		TTCATGCTCATC		gatgagcatgaa	AAACTGTAGAAG			gga	tcc	TCC
41	CTCATGCACATCATAGTAAAACTGACAAAG STCATVCTCATCNNNNNNAAACTGSAAAAG 3 Chrom 7 NC_000007.12[85045662..85045691] + Human		CTCATGCACATCATAGTAAAACTGACAAAG		CTCATGCACATC		gatgtgcatgag	AAACTGACAAAG			ggc	gcc	GCC
42	CTCCTGCTCCTCGGGAACAAACTGGAACAG STCATVCTCATCNNNNNNAAACTGSAAAAG 3 Chrom 11 NC_000011.8[72163422..72163451] + Human		CTCCTGCTCCTCGGGAACAAACTGGAACAG		CTCCTGCTCCTC		gaggagcaggag	AAACTGGAACAG			ggg	ccc	CCC
43	GTCATCCCAATCGAAGAAAAACTGAAAAAG STCATVCTCATCNNNNNNAAACTGSAAAAG 3 Chrom 12 NC_000012.10[33484433..33484462] + Human		GTCATCCCAATCGAAGAAAAACTGAAAAAG		GTCATCCCAATC		gattgggatgac	AAACTGAAAAAG			ggt	acc	ACC
44	GTCATCCGCATCGCCCTGGAACTGGAAAAA STCATVCTCATCNNNNNNAAACTGSAAAAG 3 Chrom 14 NC_000014.7[64329872..64329901] + Human		GTCATCCGCATCGCCCTGGAACTGGAAAAA		GTCATCCGCATC		gatgcggatgac	GAACTGGAAAAA			gta	tac	TAC
45	CTCATACTCCTCCAATAGAAAATTGAAAAG STCATVCTCATCNNNNNNAAACTGSAAAAG 3 Chrom 15 NC_000015.8[84299921..84299950] + Human		CTCATACTCCTCCAATAGAAAATTGAAAAG		CTCATACTCCTC		gaggagtatgag	AAAATTGAAAAG			gtc	gac	GAC
46	GTCATCCTCATTATTCATAAAATGGAAAAC STCATVCTCATCNNNNNNAAACTGSAAAAG 3 Chrom X NC_000023.9[67948464..67948493] + Human		GTCATCCTCATTATTCATAAAATGGAAAAC		GTCATCCTCATT		aatgaggatgac	AAAATGGAAAAC			gtg	cac	CAC
47	ATCATCCTCAGCAAACTAAAACAGGAAAAG STCATVCTCATCNNNNNNAAACTGSAAAAG 3 Chrom X NC_000023.9[136017981..136018010] + Human		ATCATCCTCAGCAAACTAAAACAGGAAAAG		ATCATCCTCAGC		gctgaggatgat	AAACAGGAAAAG			gtt	aac	AAC
48	GTGATACTCATCATCAGCAATCTGCATAAG STCATVCTCATCNNNNNNAAACTGSAAAAG 3 Chrom 1 NC_000001.9[99456616..99456645] - Human		GTGATACTCATCATCAGCAATCTGCATAAG		GTGATACTCATC		gatgagtatcac	AATCTGCATAAG			nnn	nnn	NNN
49	CTGATACTAATCAACTCAAGACTGCAAAAG STCATVCTCATCNNNNNNAAACTGSAAAAG 3 Chrom 3 NC_000003.10[146224167..146224196] - Human		CTGATACTAATCAACTCAAGACTGCAAAAG		CTGATACTAATC		gattagtatcag	AGACTGCAAAAG			taa	tta	TTA
50	CTCATCCCCATCACATTAAAACTGAAAAAT STCATVCTCATCNNNNNNAAACTGSAAAAG 3 Chrom 5 NC_000005.8[74448316..74448345] - Human		CTCATCCCCATCACATTAAAACTGAAAAAT		CTCATCCCCATC		gatggggatgag	AAACTGAAAAAT			tac	gta	GTA
51	GTTATCCTCAGCAAACTAAAACTGGAACAG STCATVCTCATCNNNNNNAAACTGSAAAAG 3 Chrom 7 NC_000007.12[70557254..70557283] - Human		GTTATCCTCAGCAAACTAAAACTGGAACAG		GTTATCCTCAGC		gctgaggataac	AAACTGGAACAG			tag	cta	CTA
52	GTCAACCTCAACACCTACAGACTGCAAAAG STCATVCTCATCNNNNNNAAACTGSAAAAG 3 Chrom 9 NC_000009.10[80584200..80584229] - Human		GTCAACCTCAACACCTACAGACTGCAAAAG		GTCAACCTCAAC		gttgaggttgac	AGACTGCAAAAG			tat	ata	ATA
53	CTCATGCTCAAGTAATTTAAACTTGAAAAG STCATVCTCATCNNNNNNAAACTGSAAAAG 3 Chrom 9 NC_000009.10[82540310..82540339] - Human		CTCATGCTCAAGTAATTTAAACTTGAAAAG		CTCATGCTCAAG		cttgagcatgag	AAACTTGAAAAG			tca	tga	TGA
54	CACATACTCAGCCTTCGAAAACTTCAAAAG STCATVCTCATCNNNNNNAAACTGSAAAAG 3 Chrom 10 NC_000010.9[2465786..2465815] - Human		CACATACTCAGCCTTCGAAAACTTCAAAAG		CACATACTCAGC		gctgagtatgtg	AAACTTCAAAAG			tcc	gga	GGA
55	ATCATCCTCAACAAACTAAAACAGGAAAAG STCATVCTCATCNNNNNNAAACTGSAAAAG 3 Chrom 10 NC_000010.9[54268729..54268758] - Human		ATCATCCTCAACAAACTAAAACAGGAAAAG		ATCATCCTCAAC		gttgaggatgat	AAACAGGAAAAG			tcg	cga	CGA
56	CACATGTTCATCGCTTTTAAAATGCAAAAG STCATVCTCATCNNNNNNAAACTGSAAAAG 3 Chrom 10 NC_000010.9[119506054..119506083] - Human		CACATGTTCATCGCTTTTAAAATGCAAAAG		CACATGTTCATC		gatgaacatgtg	AAAATGCAAAAG			tct	aga	AGA
57	GTCATCCTCAGCAAATTAACACAGGAAAAG STCATVCTCATCNNNNNNAAACTGSAAAAG 3 Chrom 12 NC_000012.10[14242609..14242638] - Human		GTCATCCTCAGCAAATTAACACAGGAAAAG		GTCATCCTCAGC		gctgaggatgac	ACACAGGAAAAG			tga	tca	TCA
58	GTCATACGCATACAAATCAAACTGCAAAAA STCATVCTCATCNNNNNNAAACTGSAAAAG 3 Chrom 15 NC_000015.8[91242250..91242279] - Human		GTCATACGCATACAAATCAAACTGCAAAAA		GTCATACGCATA		tatgcgtatgac	AAACTGCAAAAA			tgc	gca	GCA
59	CTCAGGCTCAGCTTACTGAAACTGGAAAAC STCATVCTCATCNNNNNNAAACTGSAAAAG 3 Chrom 16 NC_000016.8[61880221..61880250] - Human		CTCAGGCTCAGCTTACTGAAACTGGAAAAC		CTCAGGCTCAGC		gctgagcctgag	AAACTGGAAAAC			tgg	cca	CCA
60	CTCATATACATCACTAATAAACTGGAATAG STCATVCTCATCNNNNNNAAACTGSAAAAG 3 Chrom 18 NC_000018.8[32678726..32678755] - Human		CTCATATACATCACTAATAAACTGGAATAG		CTCATATACATC		gatgtatatgag	AAACTGGAATAG			tgt	aca	ACA
61	ATTATACTCATCTTACTAATGAGTATGAG STCATVCTCATCNNNNNGATGAGBATGAS 3 Chrom 1 NC_000001.9[26789962..26789990] + Human		ATTATACTCATCTTACTAATGAGTATGAG		ATTATACTCATC		gatgagtataat	AATGAGTATGAG			tta	taa	TAA
62	GTCATAATCATGATGATGATGAGGATGAT STCATVCTCATCNNNNNGATGAGBATGAS 3 Chrom 2 NC_000002.10[24534455..24534483] + Human		GTCATAATCATGATGATGATGAGGATGAT		GTCATAATCATG		catgattatgac	GATGAGGATGAT			ttc	gaa	GAA
63	CTCATATTCTTCAAAGAGCTGAGTATGAC STCATVCTCATCNNNNNGATGAGBATGAS 3 Chrom 2 NC_000002.10[145077608..145077636] + Human		CTCATATTCTTCAAAGAGCTGAGTATGAC		CTCATATTCTTC		gaagaatatgag	GCTGAGTATGAC			ttg	caa	CAA
64	GTCATCCTCAACGTAATGTTGAGTTTGAC STCATVCTCATCNNNNNGATGAGBATGAS 3 Chrom 2 NC_000002.10[228923897..228923925] + Human		GTCATCCTCAACGTAATGTTGAGTTTGAC		GTCATCCTCAAC		gttgaggatgac	GTTGAGTTTGAC			ttt	aaa	AAA
65	GTTATCTTCATCTTCATGTTGAGGATGAG STCATVCTCATCNNNNNGATGAGBATGAS 3 Chrom 3 NC_000003.10[191031982..191032010] + Human		GTTATCTTCATCTTCATGTTGAGGATGAG		GTTATCTTCATC		gatgaagataac	GTTGAGGATGAG
66	ATCATCCTCATCTTGCAGATGAGGGAGAC STCATVCTCATCNNNNNGATGAGBATGAS 3 Chrom 5 NC_000005.8[154350437..154350465] + Human		ATCATCCTCATCTTGCAGATGAGGGAGAC		ATCATCCTCATC		gatgaggatgat	GATGAGGGAGAC
67	CTCACCCTCATCGGGATTATGGGTATGAC STCATVCTCATCNNNNNGATGAGBATGAS 3 Chrom 7 NC_000007.12[38643008..38643036] + Human		CTCACCCTCATCGGGATTATGGGTATGAC		CTCACCCTCATC		gatgagggtgag	TATGGGTATGAC
68	CTCATCCCCATCTTGAAGATGAGGAAAAC STCATVCTCATCNNNNNGATGAGBATGAS 3 Chrom 8 NC_000008.9[75690181..75690209] + Human		CTCATCCCCATCTTGAAGATGAGGAAAAC		CTCATCCCCATC		gatggggatgag	GATGAGGAAAAC
69	ATCTTCCTCATCTGTAAGATGGGGATGAC STCATVCTCATCNNNNNGATGAGBATGAS 3 Chrom 10 NC_000010.9[46423750..46423778] + Human		ATCTTCCTCATCTGTAAGATGGGGATGAC		ATCTTCCTCATC		gatgaggaagat	GATGGGGATGAC
70	GTTATCCTCATTTTATAGATGAGGCTGAG STCATVCTCATCNNNNNGATGAGBATGAS 3 Chrom 11 NC_000011.8[78575155..78575183] + Human		GTTATCCTCATTTTATAGATGAGGCTGAG		GTTATCCTCATT		aatgaggataac	GATGAGGCTGAG
71	GTTATATTCATCAAAGAGATGAATATGAG STCATVCTCATCNNNNNGATGAGBATGAS 3 Chrom 12 NC_000012.10[104203242..104203270] + Human		GTTATATTCATCAAAGAGATGAATATGAG		GTTATATTCATC		gatgaatataac	GATGAATATGAG
72	CTCATCCCCATCATACACATGAGGAAGAC STCATVCTCATCNNNNNGATGAGBATGAS 3 Chrom 13 NC_000013.9[109749912..109749940] + Human		CTCATCCCCATCATACACATGAGGAAGAC		CTCATCCCCATC		gatggggatgag	CATGAGGAAGAC
73	GTTATCCTCATCTACCGCATGAGCATGTG STCATVCTCATCNNNNNGATGAGBATGAS 3 Chrom 16 NC_000016.8[55222132..55222160] + Human		GTTATCCTCATCTACCGCATGAGCATGTG		GTTATCCTCATC		gatgaggataac	CATGAGCATGTG
74	CTGATCCTCATCTTTAAAATGAGGATAAG STCATVCTCATCNNNNNGATGAGBATGAS 3 Chrom 18 NC_000018.8[34171315..34171343] + Human		CTGATCCTCATCTTTAAAATGAGGATAAG		CTGATCCTCATC		gatgaggatcag	AATGAGGATAAG
75	CTCATATTCATCATATAGATGAAGAAGAG STCATVCTCATCNNNNNGATGAGBATGAS 3 Chrom 18 NC_000018.8[50055984..50056012] + Human		CTCATATTCATCATATAGATGAAGAAGAG		CTCATATTCATC		gatgaatatgag	GATGAAGAAGAG
76	CTTATCCTCATTTTAGAGACGAGCATGAG STCATVCTCATCNNNNNGATGAGBATGAS 3 Chrom 20 NC_000020.9[40929285..40929313] + Human		CTTATCCTCATTTTAGAGACGAGCATGAG		CTTATCCTCATT		aatgaggataag	GACGAGCATGAG
77	CTAAAACTCATCTTTCCAATGAGCATGAG STCATVCTCATCNNNNNGATGAGBATGAS 3 Chrom 20 NC_000020.9[53521709..53521737] + Human		CTAAAACTCATCTTTCCAATGAGCATGAG		CTAAAACTCATC		gatgagttttag	AATGAGCATGAG
78	GTCATCCCCATCTTGCAGATGGGGCTGAG STCATVCTCATCNNNNNGATGAGBATGAS 3 Chrom X NC_000023.9[20445897..20445925] + Human		GTCATCCCCATCTTGCAGATGGGGCTGAG		GTCATCCCCATC		gatggggatgac	GATGGGGCTGAG
79	TTCATCCTCATGATTCTGGTGAGGATGAC STCATVCTCATCNNNNNGATGAGBATGAS 3 Chrom X NC_000023.9[39130101..39130129] + Human		TTCATCCTCATGATTCTGGTGAGGATGAC		TTCATCCTCATG		catgaggatgaa	GGTGAGGATGAC
80	CTCATATTCATCAGTTAGATGTGCATTAC STCATVCTCATCNNNNNGATGAGBATGAS 3 Chrom Y NC_000024.8[13881043..13881071] + Human		CTCATATTCATCAGTTAGATGTGCATTAC		CTCATATTCATC		gatgaatatgag	GATGTGCATTAC
81	GTCATGCTGATTGAACAAGATGAGCAAGAG STCATVCTCATCNNNNNNGATGAGBATGAS 3 Chrom 1 NC_000001.9[86240905..86240934] + Human		GTCATGCTGATTGAACAAGATGAGCAAGAG		GTCATGCTGATT		aatcagcatgac	GATGAGCAAGAG
82	CACATGCTCATCCCCCAGGCTGAGTATGGG STCATVCTCATCNNNNNNGATGAGBATGAS 3 Chrom 1 NC_000001.9[166474850..166474879] + Human		CACATGCTCATCCCCCAGGCTGAGTATGGG		CACATGCTCATC		gatgagcatgtg	GCTGAGTATGGG
83	CTCATACTCTTCTTCACTGATGAGCAGGAA STCATVCTCATCNNNNNNGATGAGBATGAS 3 Chrom 3 NC_000003.10[122634125..122634154] + Human		CTCATACTCTTCTTCACTGATGAGCAGGAA		CTCATACTCTTC		gaagagtatgag	GATGAGCAGGAA
84	CTCACCCTCATCCCATATGATGAAGATAAC STCATVCTCATCNNNNNNGATGAGBATGAS 3 Chrom 4 NC_000004.10[138126738..138126767] + Human		CTCACCCTCATCCCATATGATGAAGATAAC		CTCACCCTCATC		gatgagggtgag	GATGAAGATAAC
85	GTCACACGCATCAACGCCGATGAGGCTGAG STCATVCTCATCNNNNNNGATGAGBATGAS 3 Chrom 5 NC_000005.8[173067623..173067652] + Human		GTCACACGCATCAACGCCGATGAGGCTGAG		GTCACACGCATC		gatgcgtgtgac	GATGAGGCTGAG
86	GTCATCCTCATTGGCAAAGATGATGATGCC STCATVCTCATCNNNNNNGATGAGBATGAS 3 Chrom 5 NC_000005.8[178351036..178351065] + Human		GTCATCCTCATTGGCAAAGATGATGATGCC		GTCATCCTCATT		aatgaggatgac	GATGATGATGCC
87	CACATCCTCATTCTGCCTGATGAGCCTGAC STCATVCTCATCNNNNNNGATGAGBATGAS 3 Chrom 6 NC_000006.10[126171027..126171056] + Human		CACATCCTCATTCTGCCTGATGAGCCTGAC		CACATCCTCATT		aatgaggatgtg	GATGAGCCTGAC
88	CTTATCCTCCTCCCCTTAGATAAGGATGAC STCATVCTCATCNNNNNNGATGAGBATGAS 3 Chrom 15 NC_000015.8[23067639..23067668] + Human		CTTATCCTCCTCCCCTTAGATAAGGATGAC		CTTATCCTCCTC		gaggaggataag	GATAAGGATGAC
89	GGCCTCCTCATCATAGCAGGTGAGGATGAC STCATVCTCATCNNNNNNGATGAGBATGAS 3 Chrom 16 NC_000016.8[46391387..46391416] + Human		GGCCTCCTCATCATAGCAGGTGAGGATGAC		GGCCTCCTCATC		gatgaggaggcc	GGTGAGGATGAC
90	CACATCCTCATCAGCTTCGATGATCATCAG STCATVCTCATCNNNNNNGATGAGBATGAS 3 Chrom 20 NC_000020.9[34092604..34092633] + Human		CACATCCTCATCAGCTTCGATGATCATCAG		CACATCCTCATC		gatgaggatgtg	GATGATCATCAG
91	GTCTTCATCATCAGGTTGGGTGAGGATGAG STCATVCTCATCNNNNNNGATGAGBATGAS 3 Chrom 22 NC_000022.9[32002764..32002793] + Human		GTCTTCATCATCAGGTTGGGTGAGGATGAG		GTCTTCATCATC		gatgatgaagac	GGTGAGGATGAG
92	CTCCTCCTCAGCCTCCTCAATGAGGATGAG STCATVCTCATCNNNNNNGATGAGBATGAS 3 Chrom X NC_000023.9[8002875..8002904] + Human		CTCCTCCTCAGCCTCCTCAATGAGGATGAG		CTCCTCCTCAGC		gctgaggaggag	AATGAGGATGAG
93	CGCTTGCTCATCCCTGGGGATGTGGATGAG STCATVCTCATCNNNNNNGATGAGBATGAS 3 Chrom X NC_000023.9[25272687..25272716] + Human		CGCTTGCTCATCCCTGGGGATGTGGATGAG		CGCTTGCTCATC		gatgagcaagcg	GATGTGGATGAG
94	TTCACGCTCATCCTGCAGAATGAGCATGAC STCATVCTCATCNNNNNNGATGAGBATGAS 3 Chrom X NC_000023.9[148093895..148093924] + Human		TTCACGCTCATCCTGCAGAATGAGCATGAC		TTCACGCTCATC		gatgagcgtgaa	AATGAGCATGAC
95	CTTTTGGAGTTTTATTGGAACTGGAGAAG CTTTTSCAGTTTNNNNNAAACTGSAAAAG 3 Chrom 1 NC_000001.9[184895032..184895060] + Human		CTTTTGGAGTTTTATTGGAACTGGAGAAG		CTTTTGGAGTTT		aaactccaaaag	GAACTGGAGAAG
96	CTTTTCCTGTTTTATAAAAACTCCAAAAA CTTTTSCAGTTTNNNNNAAACTGSAAAAG 3 Chrom 2 NC_000002.10[64665861..64665889] + Human		CTTTTCCTGTTTTATAAAAACTCCAAAAA		CTTTTCCTGTTT		aaacaggaaaag	AAACTCCAAAAA
97	TTTTTCCAGTTTCCATAAAACTGGAAGAA CTTTTSCAGTTTNNNNNAAACTGSAAAAG 3 Chrom 3 NC_000003.10[77325644..77325672] + Human		TTTTTCCAGTTTCCATAAAACTGGAAGAA		TTTTTCCAGTTT		aaactggaaaaa	AAACTGGAAGAA
98	CTTTTCTAGTTCTAACAAAACTAGAAAAG CTTTTSCAGTTTNNNNNAAACTGSAAAAG 3 Chrom 5 NC_000005.8[4950282..4950310] + Human		CTTTTCTAGTTCTAACAAAACTAGAAAAG		CTTTTCTAGTTC		gaactagaaaag	AAACTAGAAAAG
99	CTTTTGCTGTTTAGCGAAAATAGCAAAAG CTTTTSCAGTTTNNNNNAAACTGSAAAAG 3 Chrom 5 NC_000005.8[172124493..172124521] + Human		CTTTTGCTGTTTAGCGAAAATAGCAAAAG		CTTTTGCTGTTT		aaacagcaaaag	AAATAGCAAAAG
100	CTTTTGGAGTTTTCAAGAAAATGCAACAG CTTTTSCAGTTTNNNNNAAACTGSAAAAG 3 Chrom 6 NC_000006.10[92162074..92162102] + Human		CTTTTGGAGTTTTCAAGAAAATGCAACAG		CTTTTGGAGTTT		aaactccaaaag	AAAATGCAACAG
101	AGTTTGCAGTTTCTTCGAAAATGCAAAAG CTTTTSCAGTTTNNNNNAAACTGSAAAAG 3 Chrom 7 NC_000007.12[142309426..142309454] + Human		AGTTTGCAGTTTCTTCGAAAATGCAAAAG		AGTTTGCAGTTT		aaactgcaaact	AAAATGCAAAAG
102	GTTTTACAGTTTTGTTAAAACTTGAAAAG CTTTTSCAGTTTNNNNNAAACTGSAAAAG 3 Chrom 7 NC_000007.12[158177155..158177183] + Human		GTTTTACAGTTTTGTTAAAACTTGAAAAG		GTTTTACAGTTT		aaactgtaaaac	AAACTTGAAAAG
103	CTTTTTCAGTTTTTAAAAAACAGCAAAAT CTTTTSCAGTTTNNNNNAAACTGSAAAAG 3 Chrom 9 NC_000009.10[97709133..97709161] + Human		CTTTTTCAGTTTTTAAAAAACAGCAAAAT		CTTTTTCAGTTT		aaactgaaaaag	AAACAGCAAAAT
104	CATTTGCAGTTTGCATCAAATTGGAAAAT CTTTTSCAGTTTNNNNNAAACTGSAAAAG 3 Chrom 10 NC_000010.9[131322626..131322654] + Human		CATTTGCAGTTTGCATCAAATTGGAAAAT		CATTTGCAGTTT		aaactgcaaatg	AAATTGGAAAAT
105	CTTTTGCATTTCAAAATAAACAGGAAAAG CTTTTSCAGTTTNNNNNAAACTGSAAAAG 3 Chrom 11 NC_000011.8[108275333..108275361] + Human		CTTTTGCATTTCAAAATAAACAGGAAAAG		CTTTTGCATTTC		gaaatgcaaaag	AAACAGGAAAAG
106	GTTTTGCAGTTTGAAGTGCAACAGCAAAAG CTTTTSCAGTTTNNNNNNAAACTGSAAAAG 3 Chrom 1 NC_000001.9[80506099..80506128] + Human		GTTTTGCAGTTTGAAGTGCAACAGCAAAAG		GTTTTGCAGTTT		aaactgcaaaac	CAACAGCAAAAG
107	CTTTTGTAGTTTGAGGTGCAACAGCAAAAG CTTTTSCAGTTTNNNNNNAAACTGSAAAAG 3 Chrom 1 NC_000001.9[168130804..168130833] + Human		CTTTTGTAGTTTGAGGTGCAACAGCAAAAG		CTTTTGTAGTTT		aaactacaaaag	CAACAGCAAAAG
108	ATTTTGCAGTTTGAGGTGCAACAGCAAAAG CTTTTSCAGTTTNNNNNNAAACTGSAAAAG 3 Chrom 2 NC_000002.10[35746080..35746109] + Human		ATTTTGCAGTTTGAGGTGCAACAGCAAAAG		ATTTTGCAGTTT		aaactgcaaaat	CAACAGCAAAAG
109	TTTTTGCAGTCTCTCAGTAAACTGCCAAAG CTTTTSCAGTTTNNNNNNAAACTGSAAAAG 3 Chrom 4 NC_000004.10[129495361..129495390] + Human		TTTTTGCAGTCTCTCAGTAAACTGCCAAAG		TTTTTGCAGTCT		agactgcaaaaa	AAACTGCCAAAG
110	CTTTTCCATTTTTGCAAAAAAATGCAAAAT CTTTTSCAGTTTNNNNNNAAACTGSAAAAG 3 Chrom 5 NC_000005.8[14989535..14989564] + Human		CTTTTCCATTTTTGCAAAAAAATGCAAAAT		CTTTTCCATTTT		aaaatggaaaag	AAAATGCAAAAT
111	GTTTTCCAGTTTCTTGAAAAACTAGAAAAA CTTTTSCAGTTTNNNNNNAAACTGSAAAAG 3 Chrom 5 NC_000005.8[153542846..153542875] + Human		GTTTTCCAGTTTCTTGAAAAACTAGAAAAA		GTTTTCCAGTTT		aaactggaaaac	AAACTAGAAAAA
112	GTTTTGCAGTTGTGCCTCAATCTGCAAAAG CTTTTSCAGTTTNNNNNNAAACTGSAAAAG 3 Chrom 7 NC_000007.12[51237498..51237527] + Human		GTTTTGCAGTTGTGCCTCAATCTGCAAAAG		GTTTTGCAGTTG		caactgcaaaac	AATCTGCAAAAG
113	CTTTTCCAATTTATGTAGAAACTGCAAGAA CTTTTSCAGTTTNNNNNNAAACTGSAAAAG 3 Chrom 7 NC_000007.12[76694346..76694375] + Human		CTTTTCCAATTTATGTAGAAACTGCAAGAA		CTTTTCCAATTT		aaattggaaaag	AAACTGCAAGAA
114	CTTTTGTAGTTTGAAATGAGACAGCAAAAG CTTTTSCAGTTTNNNNNNAAACTGSAAAAG 3 Chrom 8 NC_000008.9[40764088..40764117] + Human		CTTTTGTAGTTTGAAATGAGACAGCAAAAG		CTTTTGTAGTTT		aaactacaaaag	AGACAGCAAAAG
115	CTTTTTCAGTTTAAAATTAAGCTGGAAAAT CTTTTSCAGTTTNNNNNNAAACTGSAAAAG 3 Chrom 8 NC_000008.9[63860905..63860934] + Human		CTTTTTCAGTTTAAAATTAAGCTGGAAAAT		CTTTTTCAGTTT		aaactgaaaaag	AAGCTGGAAAAT
116	CTATTCCAGTTTATAATAAAGCTGGAAAAA CTTTTSCAGTTTNNNNNNAAACTGSAAAAG 3 Chrom 14 NC_000014.7[29959176..29959205] + Human		CTATTCCAGTTTATAATAAAGCTGGAAAAA		CTATTCCAGTTT		aaactggaatag	AAGCTGGAAAAA
117	ATTTTGCAGTTTGGCAGCAAACTGCAAAGA CTTTTSCAGTTTNNNNNNAAACTGSAAAAG 3 Chrom 15 NC_000015.8[23419228..23419257] + Human		ATTTTGCAGTTTGGCAGCAAACTGCAAAGA		ATTTTGCAGTTT		aaactgcaaaat	AAACTGCAAAGA
118	CTTTTGCAGTTAGAGGTGCAACTGCAAAAC CTTTTSCAGTTTNNNNNNAAACTGSAAAAG 3 Chrom X NC_000023.9[29275290..29275319] + Human		CTTTTGCAGTTAGAGGTGCAACTGCAAAAC		CTTTTGCAGTTA		taactgcaaaag	CAACTGCAAAAC
119	CTTCTGCAATTTCTAGGCAAACTGGAAAAC CTTTTSCAGTTTNNNNNNAAACTGSAAAAG 3 Chrom X NC_000023.9[107295889..107295918] + Human		CTTCTGCAATTTCTAGGCAAACTGGAAAAC		CTTCTGCAATTT		aaattgcagaag	AAACTGGAAAAC
120	CTTTTCCAGTAAATTTGAAAACTGGAAAAA CTTTTSCAGTTTNNNNNNAAACTGSAAAAG 3 Chrom X NC_000023.9[132286298..132286327] + Human		CTTTTCCAGTAAATTTGAAAACTGGAAAAA		CTTTTCCAGTAA		ttactggaaaag	AAACTGGAAAAA
121	GTCAAACTCATAGAGACAAACTAGAAGAG STCATVCTCATCNNNNNAAACTGSAAAAG 4 Chrom 1 NC_000001.9[19725975..19726003] + Human		GTCAAACTCATAGAGACAAACTAGAAGAG		GTCAAACTCATA		tatgagtttgac	AAACTAGAAGAG
122	CACATACACATCCTTTCAAACTGGAAACT STCATVCTCATCNNNNNAAACTGSAAAAG 4 Chrom 1 NC_000001.9[89090997..89091025] + Human		CACATACACATCCTTTCAAACTGGAAACT		CACATACACATC		gatgtgtatgtg	AAACTGGAAACT
123	CACATGCTCAGCAGCTGAAACTGCACGAG STCATVCTCATCNNNNNAAACTGSAAAAG 4 Chrom 2 NC_000002.10[3112878..3112906] + Human		CACATGCTCAGCAGCTGAAACTGCACGAG		CACATGCTCAGC		gctgagcatgtg	AAACTGCACGAG
124	AACATACTCATCAGATAAAACTGAAAATG STCATVCTCATCNNNNNAAACTGSAAAAG 4 Chrom 2 NC_000002.10[4354201..4354229] + Human		AACATACTCATCAGATAAAACTGAAAATG		AACATACTCATC		gatgagtatgtt	AAACTGAAAATG
125	CTCCTCCTCAGCTTATTCAACAGGAAAAG STCATVCTCATCNNNNNAAACTGSAAAAG 4 Chrom 2 NC_000002.10[6235057..6235085] + Human		CTCCTCCTCAGCTTATTCAACAGGAAAAG		CTCCTCCTCAGC		gctgaggaggag	CAACAGGAAAAG
126	CTCATACTCAATATTTAAAAGTGGAACAG STCATVCTCATCNNNNNAAACTGSAAAAG 4 Chrom 2 NC_000002.10[82463639..82463667] + Human		CTCATACTCAATATTTAAAAGTGGAACAG		CTCATACTCAAT		attgagtatgag	AAAGTGGAACAG
127	CACATCCTAATCCCCGGAACCTGGAAATG STCATVCTCATCNNNNNAAACTGSAAAAG 4 Chrom 2 NC_000002.10[121726480..121726508] + Human		CACATCCTAATCCCCGGAACCTGGAAATG		CACATCCTAATC		gattaggatgtg	AACCTGGAAATG
128	CACATGCTCATTGAAATAAACTACAAACG STCATVCTCATCNNNNNAAACTGSAAAAG 4 Chrom 3 NC_000003.10[71709247..71709275] + Human		CACATGCTCATTGAAATAAACTACAAACG		CACATGCTCATT		aatgagcatgtg	AAACTACAAACG
129	CTGATGCTCATTGTGGAACACTGCAAAAT STCATVCTCATCNNNNNAAACTGSAAAAG 4 Chrom 3 NC_000003.10[72303277..72303305] + Human		CTGATGCTCATTGTGGAACACTGCAAAAT		CTGATGCTCATT		aatgagcatcag	ACACTGCAAAAT
130	CTCATCTTCACCAATGGAAAATGCAAGAG STCATVCTCATCNNNNNAAACTGSAAAAG 4 Chrom 3 NC_000003.10[100585304..100585332] + Human		CTCATCTTCACCAATGGAAAATGCAAGAG		CTCATCTTCACC		ggtgaagatgag	AAAATGCAAGAG
131	CTCTTACTCATTAAGTCACACTTGAAAAG STCATVCTCATCNNNNNAAACTGSAAAAG 4 Chrom 3 NC_000003.10[145778225..145778253] + Human		CTCTTACTCATTAAGTCACACTTGAAAAG		CTCTTACTCATT		aatgagtaagag	ACACTTGAAAAG
132	CTCAAACTCTTCCCAAAAAACTGATAAAG STCATVCTCATCNNNNNAAACTGSAAAAG 4 Chrom 3 NC_000003.10[151033448..151033476] + Human		CTCAAACTCTTCCCAAAAAACTGATAAAG		CTCAAACTCTTC		gaagagtttgag	AAACTGATAAAG
133	CTCATGCCCATTGGTACATACAGCAAAAG STCATVCTCATCNNNNNAAACTGSAAAAG 4 Chrom 3 NC_000003.10[172355963..172355991] + Human		CTCATGCCCATTGGTACATACAGCAAAAG		CTCATGCCCATT		aatgggcatgag	ATACAGCAAAAG
134	CACATCCTAATCCCTGGAAACTGTAAATG STCATVCTCATCNNNNNAAACTGSAAAAG 4 Chrom 4 NC_000004.10[19303861..19303889] + Human		CACATCCTAATCCCTGGAAACTGTAAATG		CACATCCTAATC		gattaggatgtg	AAACTGTAAATG
135	CTCTAACTCATCGTCTCCAACTGCAAAGG STCATVCTCATCNNNNNAAACTGSAAAAG 4 Chrom 4 NC_000004.10[23151564..23151592] + Human		CTCTAACTCATCGTCTCCAACTGCAAAGG		CTCTAACTCATC		gatgagttagag	CAACTGCAAAGG
136	CTCACACTCATACAATCAAACTGCAAATC STCATVCTCATCNNNNNAAACTGSAAAAG 4 Chrom 4 NC_000004.10[46116242..46116270] + Human		CTCACACTCATACAATCAAACTGCAAATC		CTCACACTCATA		tatgagtgtgag	AAACTGCAAATC
137	GGCATGGTCATCAAAATAAACGGCAAAGG STCATVCTCATCNNNNNAAACTGSAAAAG 4 Chrom 4 NC_000004.10[142747609..142747637] + Human		GGCATGGTCATCAAAATAAACGGCAAAGG		GGCATGGTCATC		gatgaccatgcc	AAACGGCAAAGG
138	CACATACACATCTAACATAACTGGAGAAG STCATVCTCATCNNNNNAAACTGSAAAAG 4 Chrom 5 NC_000005.8[9948081..9948109] + Human		CACATACACATCTAACATAACTGGAGAAG		CACATACACATC		gatgtgtatgtg	TAACTGGAGAAG
139	GTCATTCTCCTCTATTATAACTTCAAAAG STCATVCTCATCNNNNNAAACTGSAAAAG 4 Chrom 5 NC_000005.8[16152633..16152661] + Human		GTCATTCTCCTCTATTATAACTTCAAAAG		GTCATTCTCCTC		gaggagaatgac	TAACTTCAAAAG
140	GTCATATTCTTCCCTGGAAACAGGAAAGG STCATVCTCATCNNNNNAAACTGSAAAAG 4 Chrom 5 NC_000005.8[57654260..57654288] + Human		GTCATATTCTTCCCTGGAAACAGGAAAGG		GTCATATTCTTC		gaagaatatgac	AAACAGGAAAGG
141	CTAATACTCAGCAAGCAAAATTGGAAAAC STCATVCTCATCNNNNNAAACTGSAAAAG 4 Chrom 5 NC_000005.8[74780174..74780202] + Human		CTAATACTCAGCAAGCAAAATTGGAAAAC		CTAATACTCAGC		gctgagtattag	AAATTGGAAAAC
142	CTCAAACTCTTCCAAAAAAAATGGAAAAA STCATVCTCATCNNNNNAAACTGSAAAAG 4 Chrom 5 NC_000005.8[144328033..144328061] + Human		CTCAAACTCTTCCAAAAAAAATGGAAAAA		CTCAAACTCTTC		gaagagtttgag	AAAATGGAAAAA
143	GCCAGACTCATCTTAAGAATCTAGAAAAG STCATVCTCATCNNNNNAAACTGSAAAAG 4 Chrom 6 NC_000006.10[40108852..40108880] + Human		GCCAGACTCATCTTAAGAATCTAGAAAAG		GCCAGACTCATC		gatgagtctggc	AATCTAGAAAAG
144	CTCATACTCTTTAAATAAAACTTAAAAAG STCATVCTCATCNNNNNAAACTGSAAAAG 4 Chrom 6 NC_000006.10[45824504..45824532] + Human		CTCATACTCTTTAAATAAAACTTAAAAAG		CTCATACTCTTT		aaagagtatgag	AAACTTAAAAAG
145	CTCATACTCTTTTTCTAAAACTGCTAGAG STCATVCTCATCNNNNNAAACTGSAAAAG 4 Chrom 6 NC_000006.10[82300788..82300816] + Human		CTCATACTCTTTTTCTAAAACTGCTAGAG		CTCATACTCTTT		aaagagtatgag	AAACTGCTAGAG
146	CTCATATACATCCTTGAAACTTGGAAAAG STCATVCTCATCNNNNNAAACTGSAAAAG 4 Chrom 6 NC_000006.10[101586714..101586742] + Human		CTCATATACATCCTTGAAACTTGGAAAAG		CTCATATACATC		gatgtatatgag	AACTTGGAAAAG
147	TTCATCTTCATCAAATATATCTGCAAAAG STCATVCTCATCNNNNNAAACTGSAAAAG 4 Chrom 6 NC_000006.10[110103582..110103610] + Human		TTCATCTTCATCAAATATATCTGCAAAAG		TTCATCTTCATC		gatgaagatgaa	TATCTGCAAAAG
148	CTTTTGCTCATCACAAGAAACTGTTAAAG STCATVCTCATCNNNNNAAACTGSAAAAG 4 Chrom 6 NC_000006.10[156166914..156166942] + Human		CTTTTGCTCATCACAAGAAACTGTTAAAG		CTTTTGCTCATC		gatgagcaaaag	AAACTGTTAAAG
149	CGCACCCTCATCTCCACAAACTCCCAAAG STCATVCTCATCNNNNNAAACTGSAAAAG 4 Chrom 6 NC_000006.10[164779425..164779453] + Human		CGCACCCTCATCTCCACAAACTCCCAAAG		CGCACCCTCATC		gatgagggtgcg	AAACTCCCAAAG
150	GTCATATTTATCCTGTTAAACTGCCAAAT STCATVCTCATCNNNNNAAACTGSAAAAG 4 Chrom 7 NC_000007.12[91809255..91809283] + Human		GTCATATTTATCCTGTTAAACTGCCAAAT		GTCATATTTATC		gataaatatgac	AAACTGCCAAAT
151	GTCATACTCAAGAACTCAAGCAGGAAAAG STCATVCTCATCNNNNNAAACTGSAAAAG 4 Chrom 8 NC_000008.9[24843856..24843884] + Human		GTCATACTCAAGAACTCAAGCAGGAAAAG		GTCATACTCAAG		cttgagtatgac	AAGCAGGAAAAG
152	CTCATCCACACCCTTGCAAACAGCAATAG STCATVCTCATCNNNNNAAACTGSAAAAG 4 Chrom 8 NC_000008.9[25879873..25879901] + Human		CTCATCCACACCCTTGCAAACAGCAATAG		CTCATCCACACC		ggtgtggatgag	AAACAGCAATAG
153	CTCAGTCTCATCTTACAAAACTTCCAAAG STCATVCTCATCNNNNNAAACTGSAAAAG 4 Chrom 9 NC_000009.10[3048799..3048827] + Human		CTCAGTCTCATCTTACAAAACTTCCAAAG		CTCAGTCTCATC		gatgagactgag	AAACTTCCAAAG
154	CTCATATTCAACTAATAAAGCTGGAAAGG STCATVCTCATCNNNNNAAACTGSAAAAG 4 Chrom 9 NC_000009.10[20400996..20401024] + Human		CTCATATTCAACTAATAAAGCTGGAAAGG		CTCATATTCAAC		gttgaatatgag	AAGCTGGAAAGG
155	ATCATCCTCATTTCCCCAAATTGGAAAAT STCATVCTCATCNNNNNAAACTGSAAAAG 4 Chrom 9 NC_000009.10[110806419..110806447] + Human		ATCATCCTCATTTCCCCAAATTGGAAAAT		ATCATCCTCATT		aatgaggatgat	AAATTGGAAAAT
156	GTCATGTTCATATGGCTAAACTTGAAAAT STCATVCTCATCNNNNNAAACTGSAAAAG 4 Chrom 9 NC_000009.10[116371279..116371307] + Human		GTCATGTTCATATGGCTAAACTTGAAAAT		GTCATGTTCATA		tatgaacatgac	AAACTTGAAAAT
157	TTCATCCTCTTCTGAAAGCACTGCAAAAG STCATVCTCATCNNNNNAAACTGSAAAAG 4 Chrom 10 NC_000010.9[3485058..3485086] + Human		TTCATCCTCTTCTGAAAGCACTGCAAAAG		TTCATCCTCTTC		gaagaggatgaa	GCACTGCAAAAG
158	CTCATGATCATAGTCAGAAACTGGAAACA STCATVCTCATCNNNNNAAACTGSAAAAG 4 Chrom 10 NC_000010.9[62516541..62516569] + Human		CTCATGATCATAGTCAGAAACTGGAAACA		CTCATGATCATA		tatgatcatgag	AAACTGGAAACA
159	GTAATCCTGATCCTGGTAAACTGGTAAAA STCATVCTCATCNNNNNAAACTGSAAAAG 4 Chrom 10 NC_000010.9[74243941..74243969] + Human		GTAATCCTGATCCTGGTAAACTGGTAAAA		GTAATCCTGATC		gatcaggattac	AAACTGGTAAAA
160	ATCATCATCATCAATATAAATTGCAAAGG STCATVCTCATCNNNNNAAACTGSAAAAG 4 Chrom 11 NC_000011.8[109157096..109157124] + Human		ATCATCATCATCAATATAAATTGCAAAGG		ATCATCATCATC		gatgatgatgat	AAATTGCAAAGG
161	GTCATGCTCAAAACAGAAAACTGCAAATA STCATVCTCATCNNNNNAAACTGSAAAAG 4 Chrom 12 NC_000012.10[9467797..9467825] + Human		GTCATGCTCAAAACAGAAAACTGCAAATA		GTCATGCTCAAA		tttgagcatgac	AAACTGCAAATA
162	CTCATCTTAATCTTGGACAACTGCAAAAC STCATVCTCATCNNNNNAAACTGSAAAAG 4 Chrom 12 NC_000012.10[27065466..27065494] + Human		CTCATCTTAATCTTGGACAACTGCAAAAC		CTCATCTTAATC		gattaagatgag	CAACTGCAAAAC
163	GACAAACTCATCTATGCAAACCAGAAAAG STCATVCTCATCNNNNNAAACTGSAAAAG 4 Chrom 12 NC_000012.10[41848563..41848591] + Human		GACAAACTCATCTATGCAAACCAGAAAAG		GACAAACTCATC		gatgagtttgtc	AAACCAGAAAAG
164	CTCATGCTCAGTTTCCTAAACTGCATAAT STCATVCTCATCNNNNNAAACTGSAAAAG 4 Chrom 12 NC_000012.10[42121576..42121604] + Human		CTCATGCTCAGTTTCCTAAACTGCATAAT		CTCATGCTCAGT		actgagcatgag	AAACTGCATAAT
165	CACATCCACATCATCATAAAGTTGAAAAG STCATVCTCATCNNNNNAAACTGSAAAAG 4 Chrom 12 NC_000012.10[92871568..92871596] + Human		CACATCCACATCATCATAAAGTTGAAAAG		CACATCCACATC		gatgtggatgtg	AAAGTTGAAAAG
166	CACTTCCTCATCTCCAGAACCTGCAAATG STCATVCTCATCNNNNNAAACTGSAAAAG 4 Chrom 13 NC_000013.9[79867498..79867526] + Human		CACTTCCTCATCTCCAGAACCTGCAAATG		CACTTCCTCATC		gatgaggaagtg	AACCTGCAAATG
167	CCCATCATCATCCATGGAAAGTAGAAAAG STCATVCTCATCNNNNNAAACTGSAAAAG 4 Chrom 14 NC_000014.7[33454598..33454626] + Human		CCCATCATCATCCATGGAAAGTAGAAAAG		CCCATCATCATC		gatgatgatggg	AAAGTAGAAAAG
168	TTCATCCTGATCAGGGAAAGCTCCAAAAG STCATVCTCATCNNNNNAAACTGSAAAAG 4 Chrom 15 NC_000015.8[61762467..61762495] + Human		TTCATCCTGATCAGGGAAAGCTCCAAAAG		TTCATCCTGATC		gatcaggatgaa	AAGCTCCAAAAG
169	CATATCCTCATCCCTGAAACCTGGAAATG STCATVCTCATCNNNNNAAACTGSAAAAG 4 Chrom 15 NC_000015.8[93228003..93228031] + Human		CATATCCTCATCCCTGAAACCTGGAAATG		CATATCCTCATC		gatgaggatatg	AACCTGGAAATG
170	TTCATCCTCATTTGGACAAATTGGAAAAA STCATVCTCATCNNNNNAAACTGSAAAAG 4 Chrom 16 NC_000016.8[53587637..53587665] + Human		TTCATCCTCATTTGGACAAATTGGAAAAA		TTCATCCTCATT		aatgaggatgaa	AAATTGGAAAAA
171	CTCATCAACATCCGAAACAACAGGAAAAG STCATVCTCATCNNNNNAAACTGSAAAAG 4 Chrom 17 NC_000017.9[18980504..18980532] + Human		CTCATCAACATCCGAAACAACAGGAAAAG		CTCATCAACATC		gatgttgatgag	CAACAGGAAAAG
172	GTCAAACTCCTCTCTTCAAGCTGCAGAAG STCATVCTCATCNNNNNAAACTGSAAAAG 4 Chrom 18 NC_000018.8[33612321..33612349] + Human		GTCAAACTCCTCTCTTCAAGCTGCAGAAG		GTCAAACTCCTC		gaggagtttgac	AAGCTGCAGAAG
173	GTCTTGCTCTTCAGCAAAAACTGCAGCAG STCATVCTCATCNNNNNAAACTGSAAAAG 4 Chrom 18 NC_000018.8[58998568..58998596] + Human		GTCTTGCTCTTCAGCAAAAACTGCAGCAG		GTCTTGCTCTTC		gaagagcaagac	AAACTGCAGCAG
174	TTCATCCTCAGCCTCAGAACCTGGGAAAG STCATVCTCATCNNNNNAAACTGSAAAAG 4 Chrom 18 NC_000018.8[70978709..70978737] + Human		TTCATCCTCAGCCTCAGAACCTGGGAAAG		TTCATCCTCAGC		gctgaggatgaa	AACCTGGGAAAG
175	CTCCTCCTCCTCCATCTAAGCTTCAAAAG STCATVCTCATCNNNNNAAACTGSAAAAG 4 Chrom X NC_000023.9[17351431..17351459] + Human		CTCCTCCTCCTCCATCTAAGCTTCAAAAG		CTCCTCCTCCTC		gaggaggaggag	AAGCTTCAAAAG
176	GTCCTCCTAATCTTGAGAAACTGTCAAAG STCATVCTCATCNNNNNAAACTGSAAAAG 4 Chrom X NC_000023.9[30904627..30904655] + Human		GTCCTCCTAATCTTGAGAAACTGTCAAAG		GTCCTCCTAATC		gattaggaggac	AAACTGTCAAAG
177	GTTAAGCTCATCAAAGCAAAGTGGAACAG STCATVCTCATCNNNNNAAACTGSAAAAG 4 Chrom X NC_000023.9[33045203..33045231] + Human		GTTAAGCTCATCAAAGCAAAGTGGAACAG		GTTAAGCTCATC		gatgagcttaac	AAAGTGGAACAG
178	CTTATCCCCATCTCTTTAGACTGCTAAAG STCATVCTCATCNNNNNAAACTGSAAAAG 4 Chrom X NC_000023.9[38156040..38156068] + Human		CTTATCCCCATCTCTTTAGACTGCTAAAG		CTTATCCCCATC		gatggggataag	AGACTGCTAAAG
179	GTCATACTGAACAATCAAAACAGGAGAAG STCATVCTCATCNNNNNAAACTGSAAAAG 4 Chrom X NC_000023.9[109335095..109335123] + Human		GTCATACTGAACAATCAAAACAGGAGAAG		GTCATACTGAAC		gttcagtatgac	AAACAGGAGAAG
180	CTCATGCTAACCTCATGAAACTGGAATAA STCATVCTCATCNNNNNAAACTGSAAAAG 4 Chrom Y NC_000024.8[18770361..18770389] + Human		CTCATGCTAACCTCATGAAACTGGAATAA		CTCATGCTAACC		ggttagcatgag	AAACTGGAATAA
181	GGCATCCTAATCAGCTAACACTGCAAAAA STCATVCTCATCNNNNNAAACTGSAAAAG 4 Chrom Y NC_000024.8[22142136..22142164] + Human		GGCATCCTAATCAGCTAACACTGCAAAAA		GGCATCCTAATC		gattaggatgcc	ACACTGCAAAAA
182	GTCCTCCTCCTCCATAGAGGCTGGAAAAG STCATVCTCATCNNNNNAAACTGSAAAAG 4 Chrom 1 NC_000001.9[12178318..12178346] - Human		GTCCTCCTCCTCCATAGAGGCTGGAAAAG		GTCCTCCTCCTC		gaggaggaggac	AGGCTGGAAAAG
183	CTCTTACTCTTCTGACAATCCTGGAAAAG STCATVCTCATCNNNNNAAACTGSAAAAG 4 Chrom 1 NC_000001.9[236975958..236975986] - Human		CTCTTACTCTTCTGACAATCCTGGAAAAG		CTCTTACTCTTC		gaagagtaagag	ATCCTGGAAAAG
184	GACATGTTCATCTTCTAAAACAGCAAGAG STCATVCTCATCNNNNNAAACTGSAAAAG 4 Chrom 1 NC_000001.9[239864134..239864162] - Human		GACATGTTCATCTTCTAAAACAGCAAGAG		GACATGTTCATC		gatgaacatgtc	AAACAGCAAGAG
185	GTAATACACATCTTCCTAACTTGGAAAAG STCATVCTCATCNNNNNAAACTGSAAAAG 4 Chrom 2 NC_000002.10[6529460..6529488] - Human		GTAATACACATCTTCCTAACTTGGAAAAG		GTAATACACATC		gatgtgtattac	AACTTGGAAAAG
186	CTAATACTAATCTCCCTAATCTGGAAAAT STCATVCTCATCNNNNNAAACTGSAAAAG 4 Chrom 2 NC_000002.10[49134571..49134599] - Human		CTAATACTAATCTCCCTAATCTGGAAAAT		CTAATACTAATC		gattagtattag	AATCTGGAAAAT
187	CTCAGCATCATCTGCAAAAACTAGAAAAT STCATVCTCATCNNNNNAAACTGSAAAAG 4 Chrom 2 NC_000002.10[60470954..60470982] - Human		CTCAGCATCATCTGCAAAAACTAGAAAAT		CTCAGCATCATC		gatgatgctgag	AAACTAGAAAAT
188	GTCCTCCTCATTCACACAAACTGGAAGGG STCATVCTCATCNNNNNAAACTGSAAAAG 4 Chrom 3 NC_000003.10[12978944..12978972] - Human		GTCCTCCTCATTCACACAAACTGGAAGGG		GTCCTCCTCATT		aatgaggaggac	AAACTGGAAGGG
189	CTCAGCCCCATCTTAGTAAATTGCAAAAC STCATVCTCATCNNNNNAAACTGSAAAAG 4 Chrom 3 NC_000003.10[77167029..77167057] - Human		CTCAGCCCCATCTTAGTAAATTGCAAAAC		CTCAGCCCCATC		gatggggctgag	AAATTGCAAAAC
190	CTTACACTCATCTATTCAAACTGCATATG STCATVCTCATCNNNNNAAACTGSAAAAG 4 Chrom 3 NC_000003.10[108456413..108456441] - Human		CTTACACTCATCTATTCAAACTGCATATG		CTTACACTCATC		gatgagtgtaag	AAACTGCATATG
191	CTCAAGCTGATCTGACTAAATTGGAGAAG STCATVCTCATCNNNNNAAACTGSAAAAG 4 Chrom 3 NC_000003.10[130376278..130376306] - Human		CTCAAGCTGATCTGACTAAATTGGAGAAG		CTCAAGCTGATC		gatcagcttgag	AAATTGGAGAAG
192	GTCATCCTTACCCCCTGAAACTCCAAAAC STCATVCTCATCNNNNNAAACTGSAAAAG 4 Chrom 3 NC_000003.10[177163564..177163592] - Human		GTCATCCTTACCCCCTGAAACTCCAAAAC		GTCATCCTTACC		ggtaaggatgac	AAACTCCAAAAC
193	GTCAAAGTCATCCAACAAAAATGGAAGAG STCATVCTCATCNNNNNAAACTGSAAAAG 4 Chrom 4 NC_000004.10[59158276..59158304] - Human		GTCAAAGTCATCCAACAAAAATGGAAGAG		GTCAAAGTCATC		gatgactttgac	AAAATGGAAGAG
194	CCCATGCTCCTCAGCCAAAACTGGAGAAA STCATVCTCATCNNNNNAAACTGSAAAAG 4 Chrom 4 NC_000004.10[128257340..128257368] - Human		CCCATGCTCCTCAGCCAAAACTGGAGAAA		CCCATGCTCCTC		gaggagcatggg	AAACTGGAGAAA
195	CTCATGCTCAGATGAGCAAAATGAAAAAG STCATVCTCATCNNNNNAAACTGSAAAAG 4 Chrom 4 NC_000004.10[130839566..130839594] - Human		CTCATGCTCAGATGAGCAAAATGAAAAAG		CTCATGCTCAGA		tctgagcatgag	AAAATGAAAAAG
196	CTCAGACGCATCCTCCAAAATGGGAAAAG STCATVCTCATCNNNNNAAACTGSAAAAG 4 Chrom 5 NC_000005.8[44490407..44490435] - Human		CTCAGACGCATCCTCCAAAATGGGAAAAG		CTCAGACGCATC		gatgcgtctgag	AAATGGGAAAAG
197	ATCATCGTCATCATCATAAACTGGAAGAA STCATVCTCATCNNNNNAAACTGSAAAAG 4 Chrom 5 NC_000005.8[75086337..75086365] - Human		ATCATCGTCATCATCATAAACTGGAAGAA		ATCATCGTCATC		gatgacgatgat	AAACTGGAAGAA
198	CTCATGCACATTGGTAAAAACAGCAATAG STCATVCTCATCNNNNNAAACTGSAAAAG 4 Chrom 5 NC_000005.8[102786750..102786778] - Human		CTCATGCACATTGGTAAAAACAGCAATAG		CTCATGCACATT		aatgtgcatgag	AAACAGCAATAG
199	GACATACTCAGCGCTGCATTCTGCAAAAG STCATVCTCATCNNNNNAAACTGSAAAAG 4 Chrom 6 NC_000006.10[14354056..14354084] - Human		GACATACTCAGCGCTGCATTCTGCAAAAG		GACATACTCAGC		gctgagtatgtc	ATTCTGCAAAAG
200	GTCATGCTCAAACTGTTAAAAAGCAAAAG STCATVCTCATCNNNNNAAACTGSAAAAG 4 Chrom 6 NC_000006.10[95256228..95256256] - Human		GTCATGCTCAAACTGTTAAAAAGCAAAAG		GTCATGCTCAAA		tttgagcatgac	AAAAAGCAAAAG
201	CTCAACCTCATACAGATAAGTTGGAAAAG STCATVCTCATCNNNNNAAACTGSAAAAG 4 Chrom 6 NC_000006.10[105300482..105300510] - Human		CTCAACCTCATACAGATAAGTTGGAAAAG		CTCAACCTCATA		tatgaggttgag	AAGTTGGAAAAG
202	CAGATCCTCATCTCACTAGACTGGAAAGG STCATVCTCATCNNNNNAAACTGSAAAAG 4 Chrom 7 NC_000007.12[83536320..83536348] - Human		CAGATCCTCATCTCACTAGACTGGAAAGG		CAGATCCTCATC		gatgaggatctg	AGACTGGAAAGG
203	GTCACACACATCTAGGCAAACTGTCAAAG STCATVCTCATCNNNNNAAACTGSAAAAG 4 Chrom 8 NC_000008.9[23690836..23690864] - Human		GTCACACACATCTAGGCAAACTGTCAAAG		GTCACACACATC		gatgtgtgtgac	AAACTGTCAAAG
204	CACAAACTCATCAACCAAAACAGCAAAAC STCATVCTCATCNNNNNAAACTGSAAAAG 4 Chrom 8 NC_000008.9[82841797..82841825] - Human		CACAAACTCATCAACCAAAACAGCAAAAC		CACAAACTCATC		gatgagtttgtg	AAACAGCAAAAC
205	GTCATGTCCATCACTGAAAACTGGTAAGG STCATVCTCATCNNNNNAAACTGSAAAAG 4 Chrom 8 NC_000008.9[103413033..103413061] - Human		GTCATGTCCATCACTGAAAACTGGTAAGG		GTCATGTCCATC		gatggacatgac	AAACTGGTAAGG
206	GTCATGCTTTTCTATCCAAACTGAAAACG STCATVCTCATCNNNNNAAACTGSAAAAG 4 Chrom 8 NC_000008.9[140435712..140435740] - Human		GTCATGCTTTTCTATCCAAACTGAAAACG		GTCATGCTTTTC		gaaaagcatgac	AAACTGAAAACG
207	GAAATACTCATCCCTTAAAACTGATAAAG STCATVCTCATCNNNNNAAACTGSAAAAG 4 Chrom 9 NC_000009.10[3247367..3247395] - Human		GAAATACTCATCCCTTAAAACTGATAAAG		GAAATACTCATC		gatgagtatttc	AAACTGATAAAG
208	TTCATACTCATTATAGAAAAGTGGAAAAA STCATVCTCATCNNNNNAAACTGSAAAAG 4 Chrom 9 NC_000009.10[95504786..95504814] - Human		TTCATACTCATTATAGAAAAGTGGAAAAA		TTCATACTCATT		aatgagtatgaa	AAAGTGGAAAAA
209	GTCATGCCCATTGCACCAGACAGCAAAAG STCATVCTCATCNNNNNAAACTGSAAAAG 4 Chrom 9 NC_000009.10[125164604..125164632] - Human		GTCATGCCCATTGCACCAGACAGCAAAAG		GTCATGCCCATT		aatgggcatgac	AGACAGCAAAAG
210	TTAATCCTCATCTTTTACAACTGCAAAAT STCATVCTCATCNNNNNAAACTGSAAAAG 4 Chrom 10 NC_000010.9[80972402..80972430] - Human		TTAATCCTCATCTTTTACAACTGCAAAAT		TTAATCCTCATC		gatgaggattaa	CAACTGCAAAAT
211	TTAATCCTCATCTTTTACAACTGCAAAAT STCATVCTCATCNNNNNAAACTGSAAAAG 4 Chrom 10 NC_000010.9[81292342..81292370] - Human		TTAATCCTCATCTTTTACAACTGCAAAAT		TTAATCCTCATC		gatgaggattaa	CAACTGCAAAAT
212	CTCATCCACAACATTTAAAACTTCAAGAG STCATVCTCATCNNNNNAAACTGSAAAAG 4 Chrom 11 NC_000011.8[37694181..37694209] - Human		CTCATCCACAACATTTAAAACTTCAAGAG		CTCATCCACAAC		gttgtggatgag	AAACTTCAAGAG
213	CTCATGCTTATTGTAGAAAACTTGAAAAA STCATVCTCATCNNNNNAAACTGSAAAAG 4 Chrom 11 NC_000011.8[68935864..68935892] - Human		CTCATGCTTATTGTAGAAAACTTGAAAAA		CTCATGCTTATT		aataagcatgag	AAACTTGAAAAA
214	CTCATGCCCAGCTGCTCCAGCTGGAAAAG STCATVCTCATCNNNNNAAACTGSAAAAG 4 Chrom 11 NC_000011.8[70916787..70916815] - Human		CTCATGCCCAGCTGCTCCAGCTGGAAAAG		CTCATGCCCAGC		gctgggcatgag	CAGCTGGAAAAG
215	GTCATGCTCAAAACAGAAAACTGCAAATA STCATVCTCATCNNNNNAAACTGSAAAAG 4 Chrom 12 NC_000012.10[31142767..31142795] - Human		GTCATGCTCAAAACAGAAAACTGCAAATA		GTCATGCTCAAA		tttgagcatgac	AAACTGCAAATA
216	CTCCTGCTAATCCAGTGACCCTGGAAAAG STCATVCTCATCNNNNNAAACTGSAAAAG 4 Chrom 12 NC_000012.10[50665114..50665142] - Human		CTCCTGCTAATCCAGTGACCCTGGAAAAG		CTCCTGCTAATC		gattagcaggag	ACCCTGGAAAAG
217	CCCATCCTTATCTTTGTAAACTTGAATAG STCATVCTCATCNNNNNAAACTGSAAAAG 4 Chrom 12 NC_000012.10[94026792..94026820] - Human		CCCATCCTTATCTTTGTAAACTTGAATAG		CCCATCCTTATC		gataaggatggg	AAACTTGAATAG
218	CACAAACTCATCTTGTTGAACTAGAAAAG STCATVCTCATCNNNNNAAACTGSAAAAG 4 Chrom 13 NC_000013.9[20343275..20343303] - Human		CACAAACTCATCTTGTTGAACTAGAAAAG		CACAAACTCATC		gatgagtttgtg	GAACTAGAAAAG
219	CTTTTCCTCATCCTTCAAACCTGGATAAG STCATVCTCATCNNNNNAAACTGSAAAAG 4 Chrom 14 NC_000014.7[62822870..62822898] - Human		CTTTTCCTCATCCTTCAAACCTGGATAAG		CTTTTCCTCATC		gatgaggaaaag	AACCTGGATAAG
220	CTCATGCTGCTCCCATGAGACTGCATAAG STCATVCTCATCNNNNNAAACTGSAAAAG 4 Chrom 15 NC_000015.8[26802162..26802190] - Human		CTCATGCTGCTCCCATGAGACTGCATAAG		CTCATGCTGCTC		gagcagcatgag	AGACTGCATAAG
221	GTCATTGTCATCTCTTTAATCTGGTAAAG STCATVCTCATCNNNNNAAACTGSAAAAG 4 Chrom 15 NC_000015.8[33607792..33607820] - Human		GTCATTGTCATCTCTTTAATCTGGTAAAG		GTCATTGTCATC		gatgacaatgac	AATCTGGTAAAG
222	TTCATACTAATCAAGAGAAAAGGGAAAAG STCATVCTCATCNNNNNAAACTGSAAAAG 4 Chrom 15 NC_000015.8[34474572..34474600] - Human		TTCATACTAATCAAGAGAAAAGGGAAAAG		TTCATACTAATC		gattagtatgaa	AAAAGGGAAAAG
223	CCCATACTAATCCAGACAAACTGGGACAG STCATVCTCATCNNNNNAAACTGSAAAAG 4 Chrom 15 NC_000015.8[78722278..78722306] - Human		CCCATACTAATCCAGACAAACTGGGACAG		CCCATACTAATC		gattagtatggg	AAACTGGGACAG
224	CTCAAACTCTTCCAGAAAAACTGAAAAGG STCATVCTCATCNNNNNAAACTGSAAAAG 4 Chrom 15 NC_000015.8[83473521..83473549] - Human		CTCAAACTCTTCCAGAAAAACTGAAAAGG		CTCAAACTCTTC		gaagagtttgag	AAACTGAAAAGG
225	CTCATCAACATCCGAAACAACAGGAAAAG STCATVCTCATCNNNNNAAACTGSAAAAG 4 Chrom 17 NC_000017.9[18882090..18882118] - Human		CTCATCAACATCCGAAACAACAGGAAAAG		CTCATCAACATC		gatgttgatgag	CAACAGGAAAAG
226	ATCATGTTCATCATAAAAAAATGCAAAAT STCATVCTCATCNNNNNAAACTGSAAAAG 4 Chrom 18 NC_000018.8[41414203..41414231] - Human		ATCATGTTCATCATAAAAAAATGCAAAAT		ATCATGTTCATC		gatgaacatgat	AAAATGCAAAAT
227	GGCTTGCTCATCCAATCAAACTGGAGAAT STCATVCTCATCNNNNNAAACTGSAAAAG 4 Chrom 20 NC_000020.9[18642040..18642068] - Human		GGCTTGCTCATCCAATCAAACTGGAGAAT		GGCTTGCTCATC		gatgagcaagcc	AAACTGGAGAAT
228	CTCAAACTCTTCCAAAAAAACTGAAAAAA STCATVCTCATCNNNNNAAACTGSAAAAG 4 Chrom 20 NC_000020.9[21107748..21107776] - Human		CTCAAACTCTTCCAAAAAAACTGAAAAAA		CTCAAACTCTTC		gaagagtttgag	AAACTGAAAAAA
229	ATCATCATCATCATGCAAATATGCAAAAG STCATVCTCATCNNNNNAAACTGSAAAAG 4 Chrom 21 NC_000021.7[17259636..17259664] - Human		ATCATCATCATCATGCAAATATGCAAAAG		ATCATCATCATC		gatgatgatgat	AATATGCAAAAG
230	CTCATGATCCTCATATTAAACTGCGAGAG STCATVCTCATCNNNNNAAACTGSAAAAG 4 Chrom X NC_000023.9[29759518..29759546] - Human		CTCATGATCCTCATATTAAACTGCGAGAG		CTCATGATCCTC		gaggatcatgag	AAACTGCGAGAG
231	CCCTTGCTCATCTTCATCAACTCCAAAAG STCATVCTCATCNNNNNAAACTGSAAAAG 4 Chrom X NC_000023.9[50152986..50153014] - Human		CCCTTGCTCATCTTCATCAACTCCAAAAG		CCCTTGCTCATC		gatgagcaaggg	CAACTCCAAAAG
232	GTCATCATCGTCAGGATGAACTGCAAATG STCATVCTCATCNNNNNAAACTGSAAAAG 4 Chrom X NC_000023.9[152538297..152538325] - Human		GTCATCATCGTCAGGATGAACTGCAAATG		GTCATCATCGTC		gacgatgatgac	GAACTGCAAATG
233	CTCATGCTAACCTCATGAAACTGGAATAA STCATVCTCATCNNNNNAAACTGSAAAAG 4 Chrom Y NC_000024.8[18378168..18378196] - Human		CTCATGCTAACCTCATGAAACTGGAATAA		CTCATGCTAACC		ggttagcatgag	AAACTGGAATAA
234	GGCATCCTAATCACCTAATACTGCAAAAA STCATVCTCATCNNNNNAAACTGSAAAAG 4 Chrom Y NC_000024.8[22414074..22414102] - Human		GGCATCCTAATCACCTAATACTGCAAAAA		GGCATCCTAATC		gattaggatgcc	ATACTGCAAAAA
235	ATCATCCTCAGCAAACTAATACAGGAAAAG STCATVCTCATCNNNNNNAAACTGSAAAAG 4 Chrom 1 NC_000001.9[78477486..78477515] + Human		ATCATCCTCAGCAAACTAATACAGGAAAAG		ATCATCCTCAGC		gctgaggatgat	ATACAGGAAAAG
236	GGCATCCTCAGCTGGAAAAGACTGGAACAG STCATVCTCATCNNNNNNAAACTGSAAAAG 4 Chrom 1 NC_000001.9[85610681..85610710] + Human		GGCATCCTCAGCTGGAAAAGACTGGAACAG		GGCATCCTCAGC		gctgaggatgcc	AGACTGGAACAG
237	ATCATCCTCAGCAAACTAAAACAGGAACAG STCATVCTCATCNNNNNNAAACTGSAAAAG 4 Chrom 1 NC_000001.9[145301413..145301442] + Human		ATCATCCTCAGCAAACTAAAACAGGAACAG		ATCATCCTCAGC		gctgaggatgat	AAACAGGAACAG
238	GTCATTCTCAGCAAACTAACACTGGAACAG STCATVCTCATCNNNNNNAAACTGSAAAAG 4 Chrom 1 NC_000001.9[167951117..167951146] + Human		GTCATTCTCAGCAAACTAACACTGGAACAG		GTCATTCTCAGC		gctgagaatgac	ACACTGGAACAG
239	ATCATCCTCAGCAAGCTAACACAGGAAAAG STCATVCTCATCNNNNNNAAACTGSAAAAG 4 Chrom 1 NC_000001.9[169478939..169478968] + Human		ATCATCCTCAGCAAGCTAACACAGGAAAAG		ATCATCCTCAGC		gctgaggatgat	ACACAGGAAAAG
240	CTCAGCTTCATCATCTGTAAACTGGAAATC STCATVCTCATCNNNNNNAAACTGSAAAAG 4 Chrom 1 NC_000001.9[180500213..180500242] + Human		CTCAGCTTCATCATCTGTAAACTGGAAATC		CTCAGCTTCATC		gatgaagctgag	AAACTGGAAATC
241	CAAATGCTCATCAATGATAGACTGGATAAG STCATVCTCATCNNNNNNAAACTGSAAAAG 4 Chrom 1 NC_000001.9[192063701..192063730] + Human		CAAATGCTCATCAATGATAGACTGGATAAG		CAAATGCTCATC		gatgagcatttg	AGACTGGATAAG
242	GTCATGATCCTCCATCTCAAACTGGGAAAC STCATVCTCATCNNNNNNAAACTGSAAAAG 4 Chrom 1 NC_000001.9[233189492..233189521] + Human		GTCATGATCCTCCATCTCAAACTGGGAAAC		GTCATGATCCTC		gaggatcatgac	AAACTGGGAAAC
243	ATCATCCTCAGCAAACTAACACAGGAAAAG STCATVCTCATCNNNNNNAAACTGSAAAAG 4 Chrom 2 NC_000002.10[826382..826411] + Human		ATCATCCTCAGCAAACTAACACAGGAAAAG		ATCATCCTCAGC		gctgaggatgat	ACACAGGAAAAG
244	TTCATGCTCATGGTAGAAAAGCTGGAAAAT STCATVCTCATCNNNNNNAAACTGSAAAAG 4 Chrom 2 NC_000002.10[20719334..20719363] + Human		TTCATGCTCATGGTAGAAAAGCTGGAAAAT		TTCATGCTCATG		catgagcatgaa	AAGCTGGAAAAT
245	CTCTTACTCTTCCACAGAAAACAGGAGAAG STCATVCTCATCNNNNNNAAACTGSAAAAG 4 Chrom 2 NC_000002.10[21842212..21842241] + Human		CTCTTACTCTTCCACAGAAAACAGGAGAAG		CTCTTACTCTTC		gaagagtaagag	AAACAGGAGAAG
246	TACATGCTCATCCAAGTGAATCTGCAAATG STCATVCTCATCNNNNNNAAACTGSAAAAG 4 Chrom 2 NC_000002.10[53399259..53399288] + Human		TACATGCTCATCCAAGTGAATCTGCAAATG		TACATGCTCATC		gatgagcatgta	AATCTGCAAATG
247	ATCATCATCATCATCATTTAACTGGAATAG STCATVCTCATCNNNNNNAAACTGSAAAAG 4 Chrom 2 NC_000002.10[63463298..63463327] + Human		ATCATCATCATCATCATTTAACTGGAATAG		ATCATCATCATC		gatgatgatgat	TAACTGGAATAG
248	ATCATCCTCAGCAAACTAAAACAGGAACAG STCATVCTCATCNNNNNNAAACTGSAAAAG 4 Chrom 2 NC_000002.10[78741292..78741321] + Human		ATCATCCTCAGCAAACTAAAACAGGAACAG		ATCATCCTCAGC		gctgaggatgat	AAACAGGAACAG
249	ATCATCCTCAGCAAACTAACACTGGAACAG STCATVCTCATCNNNNNNAAACTGSAAAAG 4 Chrom 2 NC_000002.10[117360758..117360787] + Human		ATCATCCTCAGCAAACTAACACTGGAACAG		ATCATCCTCAGC		gctgaggatgat	ACACTGGAACAG
250	GTTATACACATCTATCTAAAATTAGAAAAG STCATVCTCATCNNNNNNAAACTGSAAAAG 4 Chrom 2 NC_000002.10[144565528..144565557] + Human		GTTATACACATCTATCTAAAATTAGAAAAG		GTTATACACATC		gatgtgtataac	AAATTAGAAAAG
251	GTCATTCTCAGCAAACTAACACAGGAAAAG STCATVCTCATCNNNNNNAAACTGSAAAAG 4 Chrom 2 NC_000002.10[150431295..150431324] + Human		GTCATTCTCAGCAAACTAACACAGGAAAAG		GTCATTCTCAGC		gctgagaatgac	ACACAGGAAAAG
252	GTCATACTCCCCCCAGTAAAAATGGCAAAG STCATVCTCATCNNNNNNAAACTGSAAAAG 4 Chrom 2 NC_000002.10[160517557..160517586] + Human		GTCATACTCCCCCCAGTAAAAATGGCAAAG		GTCATACTCCCC		ggggagtatgac	AAAATGGCAAAG
253	CTAATGCCCATCAATGGTAGACTGGATAAG STCATVCTCATCNNNNNNAAACTGSAAAAG 4 Chrom 3 NC_000003.10[21515724..21515753] + Human		CTAATGCCCATCAATGGTAGACTGGATAAG		CTAATGCCCATC		gatgggcattag	AGACTGGATAAG
254	GTTATCCTCAGCAAACTAATACAGGAAAAG STCATVCTCATCNNNNNNAAACTGSAAAAG 4 Chrom 3 NC_000003.10[51451860..51451889] + Human		GTTATCCTCAGCAAACTAATACAGGAAAAG		GTTATCCTCAGC		gctgaggataac	ATACAGGAAAAG
255	CTAATGCCCATCAATGATAAACTGGATAAA STCATVCTCATCNNNNNNAAACTGSAAAAG 4 Chrom 3 NC_000003.10[81799811..81799840] + Human		CTAATGCCCATCAATGATAAACTGGATAAA		CTAATGCCCATC		gatgggcattag	AAACTGGATAAA
256	GACATCATCATCCATTAAAAGCTGGAAATG STCATVCTCATCNNNNNNAAACTGSAAAAG 4 Chrom 3 NC_000003.10[87766469..87766498] + Human		GACATCATCATCCATTAAAAGCTGGAAATG		GACATCATCATC		gatgatgatgtc	AAGCTGGAAATG
257	CTCCTGCTCACCTCATTCAAGCTGGAAATG STCATVCTCATCNNNNNNAAACTGSAAAAG 4 Chrom 3 NC_000003.10[135181004..135181033] + Human		CTCCTGCTCACCTCATTCAAGCTGGAAATG		CTCCTGCTCACC		ggtgagcaggag	AAGCTGGAAATG
258	GTTATCCTCAGCAAACTAACACAGGAAAAG STCATVCTCATCNNNNNNAAACTGSAAAAG 4 Chrom 3 NC_000003.10[148365389..148365418] + Human		GTTATCCTCAGCAAACTAACACAGGAAAAG		GTTATCCTCAGC		gctgaggataac	ACACAGGAAAAG
259	GTGATACTCAACTACTTTAAACTAGAAAAA STCATVCTCATCNNNNNNAAACTGSAAAAG 4 Chrom 3 NC_000003.10[173756599..173756628] + Human		GTGATACTCAACTACTTTAAACTAGAAAAA		GTGATACTCAAC		gttgagtatcac	AAACTAGAAAAA
260	CTCATAATTATCATCCGTAAAATGGAAAAT STCATVCTCATCNNNNNNAAACTGSAAAAG 4 Chrom 4 NC_000004.10[65234026..65234055] + Human		CTCATAATTATCATCCGTAAAATGGAAAAT		CTCATAATTATC		gataattatgag	AAAATGGAAAAT
261	CTCAGACTCAGCACCTTGCAATTGGAAAAG STCATVCTCATCNNNNNNAAACTGSAAAAG 4 Chrom 4 NC_000004.10[66365959..66365988] + Human		CTCAGACTCAGCACCTTGCAATTGGAAAAG		CTCAGACTCAGC		gctgagtctgag	CAATTGGAAAAG
262	GTCATTCTCAGCTAACTAACACTGGAACAG STCATVCTCATCNNNNNNAAACTGSAAAAG 4 Chrom 4 NC_000004.10[66962758..66962787] + Human		GTCATTCTCAGCTAACTAACACTGGAACAG		GTCATTCTCAGC		gctgagaatgac	ACACTGGAACAG
263	ATCATCCTCAGCAAACTAACACAGGAAAAG STCATVCTCATCNNNNNNAAACTGSAAAAG 4 Chrom 4 NC_000004.10[116971831..116971860] + Human		ATCATCCTCAGCAAACTAACACAGGAAAAG		ATCATCCTCAGC		gctgaggatgat	ACACAGGAAAAG
264	GTCACCTTCATCTCCTTCAATCTGGAACAG STCATVCTCATCNNNNNNAAACTGSAAAAG 4 Chrom 4 NC_000004.10[141497102..141497131] + Human		GTCACCTTCATCTCCTTCAATCTGGAACAG		GTCACCTTCATC		gatgaaggtgac	AATCTGGAACAG
265	TTCCTCCTCATCTCCTTACAAATGCAAAAG STCATVCTCATCNNNNNNAAACTGSAAAAG 4 Chrom 4 NC_000004.10[155548510..155548539] + Human		TTCCTCCTCATCTCCTTACAAATGCAAAAG		TTCCTCCTCATC		gatgaggaggaa	CAAATGCAAAAG
266	CTCATGCTTCTCTACTAGAAACTCCAAAGG STCATVCTCATCNNNNNNAAACTGSAAAAG 4 Chrom 4 NC_000004.10[161046081..161046110] + Human		CTCATGCTTCTCTACTAGAAACTCCAAAGG		CTCATGCTTCTC		gagaagcatgag	AAACTCCAAAGG
267	ATCATCCTCATTTAGGACAAATTGCTAAAG STCATVCTCATCNNNNNNAAACTGSAAAAG 4 Chrom 5 NC_000005.8[35888979..35889008] + Human		ATCATCCTCATTTAGGACAAATTGCTAAAG		ATCATCCTCATT		aatgaggatgat	AAATTGCTAAAG
268	GTCAACCTCAACATCCCTGAACTTCAAAAG STCATVCTCATCNNNNNNAAACTGSAAAAG 4 Chrom 5 NC_000005.8[108630746..108630775] + Human		GTCAACCTCAACATCCCTGAACTTCAAAAG		GTCAACCTCAAC		gttgaggttgac	GAACTTCAAAAG
269	CTCATACATATCATAATAAAACTTGAAAAC STCATVCTCATCNNNNNNAAACTGSAAAAG 4 Chrom 5 NC_000005.8[171427490..171427519] + Human		CTCATACATATCATAATAAAACTTGAAAAC		CTCATACATATC		gatatgtatgag	AAACTTGAAAAC
270	ATCATGCTCATAGTTAAGAAACACCAAAAG STCATVCTCATCNNNNNNAAACTGSAAAAG 4 Chrom 5 NC_000005.8[177806563..177806592] + Human		ATCATGCTCATAGTTAAGAAACACCAAAAG		ATCATGCTCATA		tatgagcatgat	AAACACCAAAAG
271	ATCATCCTCAGCAAACTAAAACAGGAACAG STCATVCTCATCNNNNNNAAACTGSAAAAG 4 Chrom 6 NC_000006.10[46464368..46464397] + Human		ATCATCCTCAGCAAACTAAAACAGGAACAG		ATCATCCTCAGC		gctgaggatgat	AAACAGGAACAG
272	CTCATCTTAATCAGGACAAAACTGCTTAAG STCATVCTCATCNNNNNNAAACTGSAAAAG 4 Chrom 6 NC_000006.10[63286089..63286118] + Human		CTCATCTTAATCAGGACAAAACTGCTTAAG		CTCATCTTAATC		gattaagatgag	AAACTGCTTAAG
273	CTGACACTCATCAAAAGAAAGCTGGAAGAG STCATVCTCATCNNNNNNAAACTGSAAAAG 4 Chrom 6 NC_000006.10[72313570..72313599] + Human		CTGACACTCATCAAAAGAAAGCTGGAAGAG		CTGACACTCATC		gatgagtgtcag	AAGCTGGAAGAG
274	GTCATTCTCAGCAAACTAACACAGGAAAAG STCATVCTCATCNNNNNNAAACTGSAAAAG 4 Chrom 6 NC_000006.10[93735627..93735656] + Human		GTCATTCTCAGCAAACTAACACAGGAAAAG		GTCATTCTCAGC		gctgagaatgac	ACACAGGAAAAG
275	ATCATCCTCAGCAAACTAATACTGGAACAG STCATVCTCATCNNNNNNAAACTGSAAAAG 4 Chrom 7 NC_000007.12[32121479..32121508] + Human		ATCATCCTCAGCAAACTAATACTGGAACAG		ATCATCCTCAGC		gctgaggatgat	ATACTGGAACAG
276	GTCATACTCAAGCACTAGTCACTGGAAAAG STCATVCTCATCNNNNNNAAACTGSAAAAG 4 Chrom 7 NC_000007.12[32483083..32483112] + Human		GTCATACTCAAGCACTAGTCACTGGAAAAG		GTCATACTCAAG		cttgagtatgac	TCACTGGAAAAG
277	CTCTCCCTCATCTCAGAGCAACTGTAAAAG STCATVCTCATCNNNNNNAAACTGSAAAAG 4 Chrom 7 NC_000007.12[35545297..35545326] + Human		CTCTCCCTCATCTCAGAGCAACTGTAAAAG		CTCTCCCTCATC		gatgagggagag	CAACTGTAAAAG
278	GTAATGATCATCACTGTGAATCTGCAGAAG STCATVCTCATCNNNNNNAAACTGSAAAAG 4 Chrom 7 NC_000007.12[53041717..53041746] + Human		GTAATGATCATCACTGTGAATCTGCAGAAG		GTAATGATCATC		gatgatcattac	AATCTGCAGAAG
279	ATCATCCTCATTTTGAGGAAACTGCGTAAG STCATVCTCATCNNNNNNAAACTGSAAAAG 4 Chrom 7 NC_000007.12[67874745..67874774] + Human		ATCATCCTCATTTTGAGGAAACTGCGTAAG		ATCATCCTCATT		aatgaggatgat	AAACTGCGTAAG
280	GTCATCATCAACCTTCTCAAAATGGACAAG STCATVCTCATCNNNNNNAAACTGSAAAAG 4 Chrom 7 NC_000007.12[144381594..144381623] + Human		GTCATCATCAACCTTCTCAAAATGGACAAG		GTCATCATCAAC		gttgatgatgac	AAAATGGACAAG
281	CTCATCTTCAACCTTAAGAAACTAGAAAAA STCATVCTCATCNNNNNNAAACTGSAAAAG 4 Chrom 8 NC_000008.9[8555631..8555660] + Human		CTCATCTTCAACCTTAAGAAACTAGAAAAA		CTCATCTTCAAC		gttgaagatgag	AAACTAGAAAAA
282	GTCCTCCTCCTCTCCTGGAAACTCCACAAG STCATVCTCATCNNNNNNAAACTGSAAAAG 4 Chrom 8 NC_000008.9[60509596..60509625] + Human		GTCCTCCTCCTCTCCTGGAAACTCCACAAG		GTCCTCCTCCTC		gaggaggaggac	AAACTCCACAAG
283	ATCATCCTCAGCAAACTAAAACAGGAACAG STCATVCTCATCNNNNNNAAACTGSAAAAG 4 Chrom 8 NC_000008.9[78100660..78100689] + Human		ATCATCCTCAGCAAACTAAAACAGGAACAG		ATCATCCTCAGC		gctgaggatgat	AAACAGGAACAG
284	CACATGCCCATCAATGTTAAACTGGATAAA STCATVCTCATCNNNNNNAAACTGSAAAAG 4 Chrom 8 NC_000008.9[80026657..80026686] + Human		CACATGCCCATCAATGTTAAACTGGATAAA		CACATGCCCATC		gatgggcatgtg	AAACTGGATAAA
285	CAAATGCTCATCAATGATAAACTGGATAAA STCATVCTCATCNNNNNNAAACTGSAAAAG 4 Chrom 8 NC_000008.9[88547103..88547132] + Human		CAAATGCTCATCAATGATAAACTGGATAAA		CAAATGCTCATC		gatgagcatttg	AAACTGGATAAA
286	ATCATCCTCAGCAAACTCATACAGGAAAAG STCATVCTCATCNNNNNNAAACTGSAAAAG 4 Chrom 9 NC_000009.10[5272503..5272532] + Human		ATCATCCTCAGCAAACTCATACAGGAAAAG		ATCATCCTCAGC		gctgaggatgat	ATACAGGAAAAG
287	CAAATGCTCATCAAGGATACACTGGATAAG STCATVCTCATCNNNNNNAAACTGSAAAAG 4 Chrom 9 NC_000009.10[27757609..27757638] + Human		CAAATGCTCATCAAGGATACACTGGATAAG		CAAATGCTCATC		gatgagcatttg	ACACTGGATAAG
288	GACAACCTCATCCCCCCTGCACTGCAAAAG STCATVCTCATCNNNNNNAAACTGSAAAAG 4 Chrom 9 NC_000009.10[126319010..126319039] + Human		GACAACCTCATCCCCCCTGCACTGCAAAAG		GACAACCTCATC		gatgaggttgtc	GCACTGCAAAAG
289	CTTATGCTTATCTAGGAAAAATAGCAAAAG STCATVCTCATCNNNNNNAAACTGSAAAAG 4 Chrom 10 NC_000010.9[5459258..5459287] + Human		CTTATGCTTATCTAGGAAAAATAGCAAAAG		CTTATGCTTATC		gataagcataag	AAATAGCAAAAG
290	TTCATACTCATTATAGACAAATTGGAAAAA STCATVCTCATCNNNNNNAAACTGSAAAAG 4 Chrom 10 NC_000010.9[6933726..6933755] + Human		TTCATACTCATTATAGACAAATTGGAAAAA		TTCATACTCATT		aatgagtatgaa	AAATTGGAAAAA
291	ATCATCCTCAGCAAACTAAAACAGGAATAG STCATVCTCATCNNNNNNAAACTGSAAAAG 4 Chrom 10 NC_000010.9[24093603..24093632] + Human		ATCATCCTCAGCAAACTAAAACAGGAATAG		ATCATCCTCAGC		gctgaggatgat	AAACAGGAATAG
292	ATCATCCTCAGCCGACTAACACAGGAAAAG STCATVCTCATCNNNNNNAAACTGSAAAAG 4 Chrom 10 NC_000010.9[36605557..36605586] + Human		ATCATCCTCAGCCGACTAACACAGGAAAAG		ATCATCCTCAGC		gctgaggatgat	ACACAGGAAAAG
293	TTCATCTTCATCCAGTCCAAACTGCTAAAC STCATVCTCATCNNNNNNAAACTGSAAAAG 4 Chrom 10 NC_000010.9[79396481..79396510] + Human		TTCATCTTCATCCAGTCCAAACTGCTAAAC		TTCATCTTCATC		gatgaagatgaa	AAACTGCTAAAC
294	GGCATGCCCATCAGTGATAGACTGGATAAG STCATVCTCATCNNNNNNAAACTGSAAAAG 4 Chrom 10 NC_000010.9[113697413..113697442] + Human		GGCATGCCCATCAGTGATAGACTGGATAAG		GGCATGCCCATC		gatgggcatgcc	AGACTGGATAAG
295	GTCTTACTAATCCTCACAAAACTCCAAGAG STCATVCTCATCNNNNNNAAACTGSAAAAG 4 Chrom 10 NC_000010.9[124783146..124783175] + Human		GTCTTACTAATCCTCACAAAACTCCAAGAG		GTCTTACTAATC		gattagtaagac	AAACTCCAAGAG
296	GTCTTCCTCCTCTGCACATCACTGCAAAAG STCATVCTCATCNNNNNNAAACTGSAAAAG 4 Chrom 11 NC_000011.8[46422800..46422829] + Human		GTCTTCCTCCTCTGCACATCACTGCAAAAG		GTCTTCCTCCTC		gaggaggaagac	TCACTGCAAAAG
297	CACAGGCTCATCTGAGAGAAACAGCAACAG STCATVCTCATCNNNNNNAAACTGSAAAAG 4 Chrom 11 NC_000011.8[63661200..63661229] + Human		CACAGGCTCATCTGAGAGAAACAGCAACAG		CACAGGCTCATC		gatgagcctgtg	AAACAGCAACAG
298	GTGAGACTCATCTCAAAAAAACAACAAAAG STCATVCTCATCNNNNNNAAACTGSAAAAG 4 Chrom 11 NC_000011.8[80049668..80049697] + Human		GTGAGACTCATCTCAAAAAAACAACAAAAG		GTGAGACTCATC		gatgagtctcac	AAACAACAAAAG
299	CTCATCCTCACATATGAGAAACTGCAGTAG STCATVCTCATCNNNNNNAAACTGSAAAAG 4 Chrom 11 NC_000011.8[84171604..84171633] + Human		CTCATCCTCACATATGAGAAACTGCAGTAG		CTCATCCTCACA		tgtgaggatgag	AAACTGCAGTAG
300	CTCATGCTTGTCTTTCTCAAACTGGAAAGT STCATVCTCATCNNNNNNAAACTGSAAAAG 4 Chrom 12 NC_000012.10[37558783..37558812] + Human		CTCATGCTTGTCTTTCTCAAACTGGAAAGT		CTCATGCTTGTC		gacaagcatgag	AAACTGGAAAGT
301	CTAATGCCCATCAATGATAGACTGGATAAG STCATVCTCATCNNNNNNAAACTGSAAAAG 4 Chrom 13 NC_000013.9[57828714..57828743] + Human		CTAATGCCCATCAATGATAGACTGGATAAG		CTAATGCCCATC		gatgggcattag	AGACTGGATAAG
302	ATCATCTTCATCTAAAAGAAAATGCAAATG STCATVCTCATCNNNNNNAAACTGSAAAAG 4 Chrom 13 NC_000013.9[59306785..59306814] + Human		ATCATCTTCATCTAAAAGAAAATGCAAATG		ATCATCTTCATC		gatgaagatgat	AAAATGCAAATG
303	GTAGTACTCATCTTGAGAAAGCTGGAAAAA STCATVCTCATCNNNNNNAAACTGSAAAAG 4 Chrom 13 NC_000013.9[72286904..72286933] + Human		GTAGTACTCATCTTGAGAAAGCTGGAAAAA		GTAGTACTCATC		gatgagtactac	AAGCTGGAAAAA
304	CTCCTACCCATCTTTTCAGCACTGCAAAAG STCATVCTCATCNNNNNNAAACTGSAAAAG 4 Chrom 13 NC_000013.9[75768653..75768682] + Human		CTCCTACCCATCTTTTCAGCACTGCAAAAG		CTCCTACCCATC		gatgggtaggag	GCACTGCAAAAG
305	CTCATCCTTAGCACTAATAAAATGGAAGAG STCATVCTCATCNNNNNNAAACTGSAAAAG 4 Chrom 13 NC_000013.9[109055141..109055170] + Human		CTCATCCTTAGCACTAATAAAATGGAAGAG		CTCATCCTTAGC		gctaaggatgag	AAAATGGAAGAG
306	ATCATCATCATCATCATCAAACTTCCAAAG STCATVCTCATCNNNNNNAAACTGSAAAAG 4 Chrom 14 NC_000014.7[33928552..33928581] + Human		ATCATCATCATCATCATCAAACTTCCAAAG		ATCATCATCATC		gatgatgatgat	AAACTTCCAAAG
307	GTGATGCACATCACAGGCAAGCTGCTAAAG STCATVCTCATCNNNNNNAAACTGSAAAAG 4 Chrom 14 NC_000014.7[76928329..76928358] + Human		GTGATGCACATCACAGGCAAGCTGCTAAAG		GTGATGCACATC		gatgtgcatcac	AAGCTGCTAAAG
308	CTCATGTTCAGCAAAGTGAAACAGGAACAG STCATVCTCATCNNNNNNAAACTGSAAAAG 4 Chrom 15 NC_000015.8[18582887..18582916] + Human		CTCATGTTCAGCAAAGTGAAACAGGAACAG		CTCATGTTCAGC		gctgaacatgag	AAACAGGAACAG
309	CTCATGTTCAGCAAAGTGAAACAGGAACAG STCATVCTCATCNNNNNNAAACTGSAAAAG 4 Chrom 15 NC_000015.8[19594151..19594180] + Human		CTCATGTTCAGCAAAGTGAAACAGGAACAG		CTCATGTTCAGC		gctgaacatgag	AAACAGGAACAG
310	CCCAACCTCATCTTCAGTAAAATGGAACAG STCATVCTCATCNNNNNNAAACTGSAAAAG 4 Chrom 15 NC_000015.8[27979098..27979127] + Human		CCCAACCTCATCTTCAGTAAAATGGAACAG		CCCAACCTCATC		gatgaggttggg	AAAATGGAACAG
311	ATCATCCTCAGCAAACGAACACAGGAAAAG STCATVCTCATCNNNNNNAAACTGSAAAAG 4 Chrom 15 NC_000015.8[53076170..53076199] + Human		ATCATCCTCAGCAAACGAACACAGGAAAAG		ATCATCCTCAGC		gctgaggatgat	ACACAGGAAAAG
312	GTCATCTTCCTCTGGCGAAAGCTGGGAAAG STCATVCTCATCNNNNNNAAACTGSAAAAG 4 Chrom 16 NC_000016.8[60741559..60741588] + Human		GTCATCTTCCTCTGGCGAAAGCTGGGAAAG		GTCATCTTCCTC		gaggaagatgac	AAGCTGGGAAAG
313	CCCATGTTCATCTTTACATCACTGGAAAAG STCATVCTCATCNNNNNNAAACTGSAAAAG 4 Chrom 18 NC_000018.8[14826547..14826576] + Human		CCCATGTTCATCTTTACATCACTGGAAAAG		CCCATGTTCATC		gatgaacatggg	TCACTGGAAAAG
314	GTCAAGCCCATCTTATGAAAGCTGCCAAAG STCATVCTCATCNNNNNNAAACTGSAAAAG 4 Chrom 18 NC_000018.8[19712130..19712159] + Human		GTCAAGCCCATCTTATGAAAGCTGCCAAAG		GTCAAGCCCATC		gatgggcttgac	AAGCTGCCAAAG
315	CAAATGCTCATCAATGATATACTGGATAAG STCATVCTCATCNNNNNNAAACTGSAAAAG 4 Chrom 18 NC_000018.8[21582241..21582270] + Human		CAAATGCTCATCAATGATATACTGGATAAG		CAAATGCTCATC		gatgagcatttg	ATACTGGATAAG
316	GACATGCCCATCAGTGATAAACTGGATAAA STCATVCTCATCNNNNNNAAACTGSAAAAG 4 Chrom 18 NC_000018.8[38908609..38908638] + Human		GACATGCCCATCAGTGATAAACTGGATAAA		GACATGCCCATC		gatgggcatgtc	AAACTGGATAAA
317	AGCATGCTCATCAATTACAAAATGGCAAAG STCATVCTCATCNNNNNNAAACTGSAAAAG 4 Chrom 18 NC_000018.8[61870363..61870392] + Human		AGCATGCTCATCAATTACAAAATGGCAAAG		AGCATGCTCATC		gatgagcatgct	AAAATGGCAAAG
318	GCCATACACATCAACCTTAACCTTCAAAAG STCATVCTCATCNNNNNNAAACTGSAAAAG 4 Chrom 19 NC_000019.8[37575211..37575240] + Human		GCCATACACATCAACCTTAACCTTCAAAAG		GCCATACACATC		gatgtgtatggc	AACCTTCAAAAG
319	GTCTTCCTCCTCTTCTATATTCTGGAAAAG STCATVCTCATCNNNNNNAAACTGSAAAAG 4 Chrom 19 NC_000019.8[42630850..42630879] + Human		GTCTTCCTCCTCTTCTATATTCTGGAAAAG		GTCTTCCTCCTC		gaggaggaagac	ATTCTGGAAAAG
320	ATCATCCTCAGCAAACTAAAACAGGAACAG STCATVCTCATCNNNNNNAAACTGSAAAAG 4 Chrom 20 NC_000020.9[37672854..37672883] + Human		ATCATCCTCAGCAAACTAAAACAGGAACAG		ATCATCCTCAGC		gctgaggatgat	AAACAGGAACAG
321	CTCAGACTCACCGCCTCAAAACTACAAGAG STCATVCTCATCNNNNNNAAACTGSAAAAG 4 Chrom 20 NC_000020.9[42545417..42545446] + Human		CTCAGACTCACCGCCTCAAAACTACAAGAG		CTCAGACTCACC		ggtgagtctgag	AAACTACAAGAG
322	GTCATGCACATAAACAGAAAACTGAAAAAT STCATVCTCATCNNNNNNAAACTGSAAAAG 4 Chrom 21 NC_000021.7[24316989..24317018] + Human		GTCATGCACATAAACAGAAAACTGAAAAAT		GTCATGCACATA		tatgtgcatgac	AAACTGAAAAAT
323	ATCATCATCATCATCATTAAACTAGAAAAA STCATVCTCATCNNNNNNAAACTGSAAAAG 4 Chrom 21 NC_000021.7[30339366..30339395] + Human		ATCATCATCATCATCATTAAACTAGAAAAA		ATCATCATCATC		gatgatgatgat	AAACTAGAAAAA
324	CACATACTCATATACACACAACTGAAAAAG STCATVCTCATCNNNNNNAAACTGSAAAAG 4 Chrom 21 NC_000021.7[32759220..32759249] + Human		CACATACTCATATACACACAACTGAAAAAG		CACATACTCATA		tatgagtatgtg	CAACTGAAAAAG
325	GTCATCCTCTTAAAGGTAAAACAGGAAAAT STCATVCTCATCNNNNNNAAACTGSAAAAG 4 Chrom 21 NC_000021.7[40887982..40888011] + Human		GTCATCCTCTTAAAGGTAAAACAGGAAAAT		GTCATCCTCTTA		taagaggatgac	AAACAGGAAAAT
326	CTCATGTTCACCTCAAACAAGCTAGAAAAG STCATVCTCATCNNNNNNAAACTGSAAAAG 4 Chrom 22 NC_000022.9[46588747..46588776] + Human		CTCATGTTCACCTCAAACAAGCTAGAAAAG		CTCATGTTCACC		ggtgaacatgag	AAGCTAGAAAAG
327	CTTTTGCTCATCTGACAGAAACTTGAAAAT STCATVCTCATCNNNNNNAAACTGSAAAAG 4 Chrom 22 NC_000022.9[47878617..47878646] + Human		CTTTTGCTCATCTGACAGAAACTTGAAAAT		CTTTTGCTCATC		gatgagcaaaag	AAACTTGAAAAT
328	GTCATGCTTCTCTGATTTCACCTGGAAAAG STCATVCTCATCNNNNNNAAACTGSAAAAG 4 Chrom 22 NC_000022.9[48258082..48258111] + Human		GTCATGCTTCTCTGATTTCACCTGGAAAAG		GTCATGCTTCTC		gagaagcatgac	CACCTGGAAAAG
329	CTCATGGTCATGTGATTTAAACTGCAAATA STCATVCTCATCNNNNNNAAACTGSAAAAG 4 Chrom X NC_000023.9[14293532..14293561] + Human		CTCATGGTCATGTGATTTAAACTGCAAATA		CTCATGGTCATG		catgaccatgag	AAACTGCAAATA
330	GTGATGCACATCACAAACAATCTGCTAAAG STCATVCTCATCNNNNNNAAACTGSAAAAG 4 Chrom X NC_000023.9[47304344..47304373] + Human		GTGATGCACATCACAAACAATCTGCTAAAG		GTGATGCACATC		gatgtgcatcac	AATCTGCTAAAG
331	ATCATCCTCAGCAAACTAAAACAGGAACAG STCATVCTCATCNNNNNNAAACTGSAAAAG 4 Chrom X NC_000023.9[54951399..54951428] + Human		ATCATCCTCAGCAAACTAAAACAGGAACAG		ATCATCCTCAGC		gctgaggatgat	AAACAGGAACAG
332	ATCATCCTCAGCAAACTAACACAGGAAAAG STCATVCTCATCNNNNNNAAACTGSAAAAG 4 Chrom X NC_000023.9[55888512..55888541] + Human		ATCATCCTCAGCAAACTAACACAGGAAAAG		ATCATCCTCAGC		gctgaggatgat	ACACAGGAAAAG
333	ATCATCCTCAGCAAACTAACACTGGAACAG STCATVCTCATCNNNNNNAAACTGSAAAAG 4 Chrom X NC_000023.9[64241732..64241761] + Human		ATCATCCTCAGCAAACTAACACTGGAACAG		ATCATCCTCAGC		gctgaggatgat	ACACTGGAACAG
334	GTCATTCTCAGCAAACTAAAACAGGAACAG STCATVCTCATCNNNNNNAAACTGSAAAAG 4 Chrom X NC_000023.9[77839715..77839744] + Human		GTCATTCTCAGCAAACTAAAACAGGAACAG		GTCATTCTCAGC		gctgagaatgac	AAACAGGAACAG
335	GTCATAATCATGGCATGTTAACTGGAAAAA STCATVCTCATCNNNNNNAAACTGSAAAAG 4 Chrom X NC_000023.9[104049728..104049757] + Human		GTCATAATCATGGCATGTTAACTGGAAAAA		GTCATAATCATG		catgattatgac	TAACTGGAAAAA
336	ATCATCCTCAGCAAACTAACACTGGAACAG STCATVCTCATCNNNNNNAAACTGSAAAAG 4 Chrom X NC_000023.9[127719811..127719840] + Human		ATCATCCTCAGCAAACTAACACTGGAACAG		ATCATCCTCAGC		gctgaggatgat	ACACTGGAACAG
337	CTCTTACACATCACTTATAAATTGCAAATG STCATVCTCATCNNNNNNAAACTGSAAAAG 4 Chrom X NC_000023.9[135203385..135203414] + Human		CTCTTACACATCACTTATAAATTGCAAATG		CTCTTACACATC		gatgtgtaagag	AAATTGCAAATG
338	GTCATACTTCTCAATCACAAACTTGAAAAT STCATVCTCATCNNNNNNAAACTGSAAAAG 4 Chrom Y NC_000024.8[25763290..25763319] + Human		GTCATACTTCTCAATCACAAACTTGAAAAT		GTCATACTTCTC		gagaagtatgac	AAACTTGAAAAT
339	CTCATGCTCCGCAAAAAGAAGCTGGAAAGG STCATVCTCATCNNNNNNAAACTGSAAAAG 4 Chrom 1 NC_000001.9[17714056..17714085] - Human		CTCATGCTCCGCAAAAAGAAGCTGGAAAGG		CTCATGCTCCGC		gcggagcatgag	AAGCTGGAAAGG
340	ATCATCCTCAGCAAAATAACACTGGAACAG STCATVCTCATCNNNNNNAAACTGSAAAAG 4 Chrom 1 NC_000001.9[21073030..21073059] - Human		ATCATCCTCAGCAAAATAACACTGGAACAG		ATCATCCTCAGC		gctgaggatgat	ACACTGGAACAG
341	TTCATACTCAGCGAAACTAAGCTTCAAAAG STCATVCTCATCNNNNNNAAACTGSAAAAG 4 Chrom 1 NC_000001.9[21675609..21675638] - Human		TTCATACTCAGCGAAACTAAGCTTCAAAAG		TTCATACTCAGC		gctgagtatgaa	AAGCTTCAAAAG
342	CACATGCTGATCTATTTTAAACTGTAAAAC STCATVCTCATCNNNNNNAAACTGSAAAAG 4 Chrom 1 NC_000001.9[36302854..36302883] - Human		CACATGCTGATCTATTTTAAACTGTAAAAC		CACATGCTGATC		gatcagcatgtg	AAACTGTAAAAC
343	CTCATCCTCTACCACCAGAAACTGCACCAG STCATVCTCATCNNNNNNAAACTGSAAAAG 4 Chrom 1 NC_000001.9[228281046..228281075] - Human		CTCATCCTCTACCACCAGAAACTGCACCAG		CTCATCCTCTAC		gtagaggatgag	AAACTGCACCAG
344	CTCATGCTCACATTCATTAAACTGTAAAAT STCATVCTCATCNNNNNNAAACTGSAAAAG 4 Chrom 2 NC_000002.10[55978741..55978770] - Human		CTCATGCTCACATTCATTAAACTGTAAAAT		CTCATGCTCACA		tgtgagcatgag	AAACTGTAAAAT
345	GTGATGCACATCATTGGAAATCTGCTAAAG STCATVCTCATCNNNNNNAAACTGSAAAAG 4 Chrom 2 NC_000002.10[57409136..57409165] - Human		GTGATGCACATCATTGGAAATCTGCTAAAG		GTGATGCACATC		gatgtgcatcac	AATCTGCTAAAG
346	GTCATCCTAAGCAAAGTAACACAGGAAAAG STCATVCTCATCNNNNNNAAACTGSAAAAG 4 Chrom 2 NC_000002.10[58763759..58763788] - Human		GTCATCCTAAGCAAAGTAACACAGGAAAAG		GTCATCCTAAGC		gcttaggatgac	ACACAGGAAAAG
347	CTCAGCTTCATCAGGGTGAAGCTGGAGAAG STCATVCTCATCNNNNNNAAACTGSAAAAG 4 Chrom 2 NC_000002.10[71159005..71159034] - Human		CTCAGCTTCATCAGGGTGAAGCTGGAGAAG		CTCAGCTTCATC		gatgaagctgag	AAGCTGGAGAAG
348	CTCAGCTTCATCAGGGTGAAGCTGGAGAAG STCATVCTCATCNNNNNNAAACTGSAAAAG 4 Chrom 2 NC_000002.10[71259270..71259299] - Human		CTCAGCTTCATCAGGGTGAAGCTGGAGAAG		CTCAGCTTCATC		gatgaagctgag	AAGCTGGAGAAG
349	CTCATCTCCATCTCATCCACACTCCAAAAG STCATVCTCATCNNNNNNAAACTGSAAAAG 4 Chrom 2 NC_000002.10[119005798..119005827] - Human		CTCATCTCCATCTCATCCACACTCCAAAAG		CTCATCTCCATC		gatggagatgag	ACACTCCAAAAG
350	CCCATCCTCACCCCTGGGAAACGGGAAAGG STCATVCTCATCNNNNNNAAACTGSAAAAG 4 Chrom 2 NC_000002.10[122320745..122320774] - Human		CCCATCCTCACCCCTGGGAAACGGGAAAGG		CCCATCCTCACC		ggtgaggatggg	AAACGGGAAAGG
351	GTCATTCTCAGCAAACTAACACTGGAACAG STCATVCTCATCNNNNNNAAACTGSAAAAG 4 Chrom 3 NC_000003.10[21966312..21966341] - Human		GTCATTCTCAGCAAACTAACACTGGAACAG		GTCATTCTCAGC		gctgagaatgac	ACACTGGAACAG
352	GCCATGCTCTTCCTCCCAAAGCTGCCAAAG STCATVCTCATCNNNNNNAAACTGSAAAAG 4 Chrom 3 NC_000003.10[44030121..44030150] - Human		GCCATGCTCTTCCTCCCAAAGCTGCCAAAG		GCCATGCTCTTC		gaagagcatggc	AAGCTGCCAAAG
353	GTCATGCTGAGCCCCGATAAATTTGAAAAG STCATVCTCATCNNNNNNAAACTGSAAAAG 4 Chrom 3 NC_000003.10[110111060..110111089] - Human		GTCATGCTGAGCCCCGATAAATTTGAAAAG		GTCATGCTGAGC		gctcagcatgac	AAATTTGAAAAG
354	ATCATTCTCATCTTCTTCAGACAGGAAAAG STCATVCTCATCNNNNNNAAACTGSAAAAG 4 Chrom 3 NC_000003.10[152608651..152608680] - Human		ATCATTCTCATCTTCTTCAGACAGGAAAAG		ATCATTCTCATC		gatgagaatgat	AGACAGGAAAAG
355	CTCATGTTCATACGGTTCAAAATTGAAAAG STCATVCTCATCNNNNNNAAACTGSAAAAG 4 Chrom 3 NC_000003.10[197074230..197074259] - Human		CTCATGTTCATACGGTTCAAAATTGAAAAG		CTCATGTTCATA		tatgaacatgag	AAAATTGAAAAG
356	ATCATCCTCAGCAAACTAACACTGGAACAG STCATVCTCATCNNNNNNAAACTGSAAAAG 4 Chrom 4 NC_000004.10[5049288..5049317] - Human		ATCATCCTCAGCAAACTAACACTGGAACAG		ATCATCCTCAGC		gctgaggatgat	ACACTGGAACAG
357	CTCAGCCTCTTCCCTTGAAATCTGGAAGAG STCATVCTCATCNNNNNNAAACTGSAAAAG 4 Chrom 4 NC_000004.10[5917862..5917891] - Human		CTCAGCCTCTTCCCTTGAAATCTGGAAGAG		CTCAGCCTCTTC		gaagaggctgag	AATCTGGAAGAG
358	GTCTTCATCATCGTGATAAACATGCAAAAG STCATVCTCATCNNNNNNAAACTGSAAAAG 4 Chrom 4 NC_000004.10[36375378..36375407] - Human		GTCTTCATCATCGTGATAAACATGCAAAAG		GTCTTCATCATC		gatgatgaagac	AACATGCAAAAG
359	CAAATGCTCATCAGTGATAAACTGGATAAA STCATVCTCATCNNNNNNAAACTGSAAAAG 4 Chrom 4 NC_000004.10[60962087..60962116] - Human		CAAATGCTCATCAGTGATAAACTGGATAAA		CAAATGCTCATC		gatgagcatttg	AAACTGGATAAA
360	TTCATGCTCATGCTCAGCACAATGGAAAAG STCATVCTCATCNNNNNNAAACTGSAAAAG 4 Chrom 4 NC_000004.10[144598083..144598112] - Human		TTCATGCTCATGCTCAGCACAATGGAAAAG		TTCATGCTCATG		catgagcatgaa	ACAATGGAAAAG
361	ATCATCCTCAGCAGACTAACACAGGAAAAG STCATVCTCATCNNNNNNAAACTGSAAAAG 4 Chrom 4 NC_000004.10[159623344..159623373] - Human		ATCATCCTCAGCAGACTAACACAGGAAAAG		ATCATCCTCAGC		gctgaggatgat	ACACAGGAAAAG
362	CAAATGCTCATCAATGATAAACTGGATAAA STCATVCTCATCNNNNNNAAACTGSAAAAG 4 Chrom 4 NC_000004.10[161013397..161013426] - Human		CAAATGCTCATCAATGATAAACTGGATAAA		CAAATGCTCATC		gatgagcatttg	AAACTGGATAAA
363	CTCAAAGTCATCAAACTAAAAATGGCAAAG STCATVCTCATCNNNNNNAAACTGSAAAAG 4 Chrom 4 NC_000004.10[170863152..170863181] - Human		CTCAAAGTCATCAAACTAAAAATGGCAAAG		CTCAAAGTCATC		gatgactttgag	AAAATGGCAAAG
364	GTTATCCTCAGCAAACTAAAACAGGAACAG STCATVCTCATCNNNNNNAAACTGSAAAAG 4 Chrom 4 NC_000004.10[182902231..182902260] - Human		GTTATCCTCAGCAAACTAAAACAGGAACAG		GTTATCCTCAGC		gctgaggataac	AAACAGGAACAG
365	GTCATCATCATAATTAAATTACTGCAAAAG STCATVCTCATCNNNNNNAAACTGSAAAAG 4 Chrom 5 NC_000005.8[28109986..28110015] - Human		GTCATCATCATAATTAAATTACTGCAAAAG		GTCATCATCATA		tatgatgatgac	TTACTGCAAAAG
366	ATCATACTTATCCATGAAAAACAGGAAAAT STCATVCTCATCNNNNNNAAACTGSAAAAG 4 Chrom 5 NC_000005.8[43718373..43718402] - Human		ATCATACTTATCCATGAAAAACAGGAAAAT		ATCATACTTATC		gataagtatgat	AAACAGGAAAAT
367	CTCATCCCCATGAACACAAAAATGCAAAAC STCATVCTCATCNNNNNNAAACTGSAAAAG 4 Chrom 5 NC_000005.8[53994536..53994565] - Human		CTCATCCCCATGAACACAAAAATGCAAAAC		CTCATCCCCATG		catggggatgag	AAAATGCAAAAC
368	CACATGATCATCTCGATTAAAGTGGAAAAA STCATVCTCATCNNNNNNAAACTGSAAAAG 4 Chrom 5 NC_000005.8[92097672..92097701] - Human		CACATGATCATCTCGATTAAAGTGGAAAAA		CACATGATCATC		gatgatcatgtg	AAAGTGGAAAAA
369	CACATGCCCATCAATGTTAGACTGGAAAAA STCATVCTCATCNNNNNNAAACTGSAAAAG 4 Chrom 5 NC_000005.8[99121882..99121911] - Human		CACATGCCCATCAATGTTAGACTGGAAAAA		CACATGCCCATC		gatgggcatgtg	AGACTGGAAAAA
370	CTCAGCCTCATGGTCCACAAAATGGAAAAT STCATVCTCATCNNNNNNAAACTGSAAAAG 4 Chrom 5 NC_000005.8[134798071..134798100] - Human		CTCAGCCTCATGGTCCACAAAATGGAAAAT		CTCAGCCTCATG		catgaggctgag	AAAATGGAAAAT
371	CTCATAATTATCCTACCCAAAATGGAAGAG STCATVCTCATCNNNNNNAAACTGSAAAAG 4 Chrom 5 NC_000005.8[143935017..143935046] - Human		CTCATAATTATCCTACCCAAAATGGAAGAG		CTCATAATTATC		gataattatgag	AAAATGGAAGAG
372	ATCATCCTCAGCAAACTAACACAGCAAAAG STCATVCTCATCNNNNNNAAACTGSAAAAG 4 Chrom 5 NC_000005.8[144103815..144103844] - Human		ATCATCCTCAGCAAACTAACACAGCAAAAG		ATCATCCTCAGC		gctgaggatgat	ACACAGCAAAAG
373	GTCGCCCTCATCCAGCTGTTACTGGAAAAG STCATVCTCATCNNNNNNAAACTGSAAAAG 4 Chrom 6 NC_000006.10[14186160..14186189] - Human		GTCGCCCTCATCCAGCTGTTACTGGAAAAG		GTCGCCCTCATC		gatgagggcgac	TTACTGGAAAAG
374	ATCATCCTCAGCAAATTAAAACAGGAACAG STCATVCTCATCNNNNNNAAACTGSAAAAG 4 Chrom 6 NC_000006.10[21200737..21200766] - Human		ATCATCCTCAGCAAATTAAAACAGGAACAG		ATCATCCTCAGC		gctgaggatgat	AAACAGGAACAG
375	GCCATGCTCAACTAGTTGAAACTGCAGTAG STCATVCTCATCNNNNNNAAACTGSAAAAG 4 Chrom 6 NC_000006.10[55484397..55484426] - Human		GCCATGCTCAACTAGTTGAAACTGCAGTAG		GCCATGCTCAAC		gttgagcatggc	AAACTGCAGTAG
376	ATCATCCTCAGCAAGCTAAAACAGGAACAG STCATVCTCATCNNNNNNAAACTGSAAAAG 4 Chrom 6 NC_000006.10[80025546..80025575] - Human		ATCATCCTCAGCAAGCTAAAACAGGAACAG		ATCATCCTCAGC		gctgaggatgat	AAACAGGAACAG
377	GTAATCCTCATGGTAACCACACTGCAAAAA STCATVCTCATCNNNNNNAAACTGSAAAAG 4 Chrom 6 NC_000006.10[88836731..88836760] - Human		GTAATCCTCATGGTAACCACACTGCAAAAA		GTAATCCTCATG		catgaggattac	ACACTGCAAAAA
378	CTAAGGCTCATCATAGACAAACTGCTAAAA STCATVCTCATCNNNNNNAAACTGSAAAAG 4 Chrom 6 NC_000006.10[121600174..121600203] - Human		CTAAGGCTCATCATAGACAAACTGCTAAAA		CTAAGGCTCATC		gatgagccttag	AAACTGCTAAAA
379	CACATGATCATCACGTAGACACGGCAAAAG STCATVCTCATCNNNNNNAAACTGSAAAAG 4 Chrom 6 NC_000006.10[127989717..127989746] - Human		CACATGATCATCACGTAGACACGGCAAAAG		CACATGATCATC		gatgatcatgtg	ACACGGCAAAAG
380	GTCATAATCCTCCCCACACAACTGGAACAG STCATVCTCATCNNNNNNAAACTGSAAAAG 4 Chrom 6 NC_000006.10[139420783..139420812] - Human		GTCATAATCCTCCCCACACAACTGGAACAG		GTCATAATCCTC		gaggattatgac	CAACTGGAACAG
381	GTCATTCTTATCTACAGGACCCTGGAAAAG STCATVCTCATCNNNNNNAAACTGSAAAAG 4 Chrom 6 NC_000006.10[168919737..168919766] - Human		GTCATTCTTATCTACAGGACCCTGGAAAAG		GTCATTCTTATC		gataagaatgac	ACCCTGGAAAAG
382	ATCATCCTCAGCAAACTAACACAGGAAAAG STCATVCTCATCNNNNNNAAACTGSAAAAG 4 Chrom 7 NC_000007.12[39441017..39441046] - Human		ATCATCCTCAGCAAACTAACACAGGAAAAG		ATCATCCTCAGC		gctgaggatgat	ACACAGGAAAAG
383	CTCACCCTGATCCCCCAGAAACTGCTCAAG STCATVCTCATCNNNNNNAAACTGSAAAAG 4 Chrom 7 NC_000007.12[103767704..103767733] - Human		CTCACCCTGATCCCCCAGAAACTGCTCAAG		CTCACCCTGATC		gatcagggtgag	AAACTGCTCAAG
384	CTGCTGCTCATCACACAGAGACTGCACAAG STCATVCTCATCNNNNNNAAACTGSAAAAG 4 Chrom 8 NC_000008.9[9166200..9166229] - Human		CTGCTGCTCATCACACAGAGACTGCACAAG		CTGCTGCTCATC		gatgagcagcag	AGACTGCACAAG
385	CTCAGCCTCAGCCCTTCCAAACTGGAAGGG STCATVCTCATCNNNNNNAAACTGSAAAAG 4 Chrom 8 NC_000008.9[11742375..11742404] - Human		CTCAGCCTCAGCCCTTCCAAACTGGAAGGG		CTCAGCCTCAGC		gctgaggctgag	AAACTGGAAGGG
386	ATCATCCTCAGCAAACTAAAACAGGAACAG STCATVCTCATCNNNNNNAAACTGSAAAAG 4 Chrom 8 NC_000008.9[31739363..31739392] - Human		ATCATCCTCAGCAAACTAAAACAGGAACAG		ATCATCCTCAGC		gctgaggatgat	AAACAGGAACAG
387	CTCATCCTCCACCTTAAGAAACTAGAAAAA STCATVCTCATCNNNNNNAAACTGSAAAAG 4 Chrom 8 NC_000008.9[39060974..39061003] - Human		CTCATCCTCCACCTTAAGAAACTAGAAAAA		CTCATCCTCCAC		gtggaggatgag	AAACTAGAAAAA
388	ATCATACTCAGCAAACTAACACAGGAAAAG STCATVCTCATCNNNNNNAAACTGSAAAAG 4 Chrom 8 NC_000008.9[92575418..92575447] - Human		ATCATACTCAGCAAACTAACACAGGAAAAG		ATCATACTCAGC		gctgagtatgat	ACACAGGAAAAG
389	GTAATACACATCACAGGCAAACTGCTAAAA STCATVCTCATCNNNNNNAAACTGSAAAAG 4 Chrom 8 NC_000008.9[94949015..94949044] - Human		GTAATACACATCACAGGCAAACTGCTAAAA		GTAATACACATC		gatgtgtattac	AAACTGCTAAAA
390	CTCAGACTCATAATATGTAAACTGAAAAAT STCATVCTCATCNNNNNNAAACTGSAAAAG 4 Chrom 8 NC_000008.9[108200184..108200213] - Human		CTCAGACTCATAATATGTAAACTGAAAAAT		CTCAGACTCATA		tatgagtctgag	AAACTGAAAAAT
391	CTCATGCTTCTCACTAATAAAGTGGAAAAA STCATVCTCATCNNNNNNAAACTGSAAAAG 4 Chrom 8 NC_000008.9[132417851..132417880] - Human		CTCATGCTTCTCACTAATAAAGTGGAAAAA		CTCATGCTTCTC		gagaagcatgag	AAAGTGGAAAAA
392	GTCATCATTATCTCATTTAACCTGGAATAG STCATVCTCATCNNNNNNAAACTGSAAAAG 4 Chrom 8 NC_000008.9[136056458..136056487] - Human		GTCATCATTATCTCATTTAACCTGGAATAG		GTCATCATTATC		gataatgatgac	AACCTGGAATAG
393	ATCATCCTCAGCAAACTAACACAGGAAAAG STCATVCTCATCNNNNNNAAACTGSAAAAG 4 Chrom 9 NC_000009.10[26578835..26578864] - Human		ATCATCCTCAGCAAACTAACACAGGAAAAG		ATCATCCTCAGC		gctgaggatgat	ACACAGGAAAAG
394	CTAATGCCCATCAGTGATAAACTGGATAAA STCATVCTCATCNNNNNNAAACTGSAAAAG 4 Chrom 9 NC_000009.10[99414334..99414363] - Human		CTAATGCCCATCAGTGATAAACTGGATAAA		CTAATGCCCATC		gatgggcattag	AAACTGGATAAA
395	GTAATACTCTTCTTGTAAAATCTGCAAAGG STCATVCTCATCNNNNNNAAACTGSAAAAG 4 Chrom 10 NC_000010.9[41834699..41834728] - Human		GTAATACTCTTCTTGTAAAATCTGCAAAGG		GTAATACTCTTC		gaagagtattac	AATCTGCAAAGG
396	CTCACCCTCCTCTTGCTCAAACTGGAAACC STCATVCTCATCNNNNNNAAACTGSAAAAG 4 Chrom 10 NC_000010.9[46422464..46422493] - Human		CTCACCCTCCTCTTGCTCAAACTGGAAACC		CTCACCCTCCTC		gaggagggtgag	AAACTGGAAACC
397	TTCATGCTCAGCTTTTCTAACCTGGAAAAT STCATVCTCATCNNNNNNAAACTGSAAAAG 4 Chrom 10 NC_000010.9[63193472..63193501] - Human		TTCATGCTCAGCTTTTCTAACCTGGAAAAT		TTCATGCTCAGC		gctgagcatgaa	AACCTGGAAAAT
398	CTAATACTGATCAAAATAAAACTGGTATAG STCATVCTCATCNNNNNNAAACTGSAAAAG 4 Chrom 10 NC_000010.9[88355338..88355367] - Human		CTAATACTGATCAAAATAAAACTGGTATAG		CTAATACTGATC		gatcagtattag	AAACTGGTATAG
399	CTCATCCTCACATGGCAGAAAGAGGAAAAG STCATVCTCATCNNNNNNAAACTGSAAAAG 4 Chrom 11 NC_000011.8[11362776..11362805] - Human		CTCATCCTCACATGGCAGAAAGAGGAAAAG		CTCATCCTCACA		tgtgaggatgag	AAAGAGGAAAAG
400	CCCATCCCCATCTGATATAACCTGCACAAG STCATVCTCATCNNNNNNAAACTGSAAAAG 4 Chrom 11 NC_000011.8[33902079..33902108] - Human		CCCATCCCCATCTGATATAACCTGCACAAG		CCCATCCCCATC		gatggggatggg	AACCTGCACAAG
401	CAAATGCTCATCAATGATAAACTGGATAAA STCATVCTCATCNNNNNNAAACTGSAAAAG 4 Chrom 11 NC_000011.8[38704581..38704610] - Human		CAAATGCTCATCAATGATAAACTGGATAAA		CAAATGCTCATC		gatgagcatttg	AAACTGGATAAA
402	CAAATGCTCATCAGTGATAGACTGGAAAAA STCATVCTCATCNNNNNNAAACTGSAAAAG 4 Chrom 11 NC_000011.8[87694482..87694511] - Human		CAAATGCTCATCAGTGATAGACTGGAAAAA		CAAATGCTCATC		gatgagcatttg	AGACTGGAAAAA
403	CACATACTCCTCATTGCAAAAATTCAAAAG STCATVCTCATCNNNNNNAAACTGSAAAAG 4 Chrom 11 NC_000011.8[109265706..109265735] - Human		CACATACTCCTCATTGCAAAAATTCAAAAG		CACATACTCCTC		gaggagtatgtg	AAAATTCAAAAG
404	CTCAAACTCATGTTTTGCAACCTGCAAAAC STCATVCTCATCNNNNNNAAACTGSAAAAG 4 Chrom 11 NC_000011.8[131376207..131376236] - Human		CTCAAACTCATGTTTTGCAACCTGCAAAAC		CTCAAACTCATG		catgagtttgag	AACCTGCAAAAC
405	CTAATAGTCATCATCCATAAAATAGAAAAG STCATVCTCATCNNNNNNAAACTGSAAAAG 4 Chrom 11 NC_000011.8[133458097..133458126] - Human		CTAATAGTCATCATCCATAAAATAGAAAAG		CTAATAGTCATC		gatgactattag	AAAATAGAAAAG
406	GTGAAACTCATCTCTACTAAAATGCAAAAT STCATVCTCATCNNNNNNAAACTGSAAAAG 4 Chrom 12 NC_000012.10[109635490..109635519] - Human		GTGAAACTCATCTCTACTAAAATGCAAAAT		GTGAAACTCATC		gatgagtttcac	AAAATGCAAAAT
407	GTCATCATCATGTTCATGAAAGTGCATAAG STCATVCTCATCNNNNNNAAACTGSAAAAG 4 Chrom 12 NC_000012.10[129621277..129621306] - Human		GTCATCATCATGTTCATGAAAGTGCATAAG		GTCATCATCATG		catgatgatgac	AAAGTGCATAAG
408	ATCATCCTCAGCAAACTAACACAGGAAAAG STCATVCTCATCNNNNNNAAACTGSAAAAG 4 Chrom 13 NC_000013.9[45687008..45687037] - Human		ATCATCCTCAGCAAACTAACACAGGAAAAG		ATCATCCTCAGC		gctgaggatgat	ACACAGGAAAAG
409	ATCATCCTCAGCAAACTAACACTGGAACAG STCATVCTCATCNNNNNNAAACTGSAAAAG 4 Chrom 13 NC_000013.9[54131866..54131895] - Human		ATCATCCTCAGCAAACTAACACTGGAACAG		ATCATCCTCAGC		gctgaggatgat	ACACTGGAACAG
410	ATCATCCTCAGCAAACTAACACAGGAAAAG STCATVCTCATCNNNNNNAAACTGSAAAAG 4 Chrom 13 NC_000013.9[95565763..95565792] - Human		ATCATCCTCAGCAAACTAACACAGGAAAAG		ATCATCCTCAGC		gctgaggatgat	ACACAGGAAAAG
411	CAAATGCTCATCAATGATAAACTGGACAAA STCATVCTCATCNNNNNNAAACTGSAAAAG 4 Chrom 14 NC_000014.7[41705362..41705391] - Human		CAAATGCTCATCAATGATAAACTGGACAAA		CAAATGCTCATC		gatgagcatttg	AAACTGGACAAA
412	CACATGCCCATCAGTGATAAACTGGATAAA STCATVCTCATCNNNNNNAAACTGSAAAAG 4 Chrom 14 NC_000014.7[59582129..59582158] - Human		CACATGCCCATCAGTGATAAACTGGATAAA		CACATGCCCATC		gatgggcatgtg	AAACTGGATAAA
413	GTCACACTAATCATTTGAAGACTGGAAAAT STCATVCTCATCNNNNNNAAACTGSAAAAG 4 Chrom 14 NC_000014.7[62091518..62091547] - Human		GTCACACTAATCATTTGAAGACTGGAAAAT		GTCACACTAATC		gattagtgtgac	AGACTGGAAAAT
414	CTCATGTTCAGCAAAGTGAAACAGGAACAG STCATVCTCATCNNNNNNAAACTGSAAAAG 4 Chrom 15 NC_000015.8[18801140..18801169] - Human		CTCATGTTCAGCAAAGTGAAACAGGAACAG		CTCATGTTCAGC		gctgaacatgag	AAACAGGAACAG
415	CACATGCACATCTGGAGAAAGCTGCAAAAC STCATVCTCATCNNNNNNAAACTGSAAAAG 4 Chrom 15 NC_000015.8[38040772..38040801] - Human		CACATGCACATCTGGAGAAAGCTGCAAAAC		CACATGCACATC		gatgtgcatgtg	AAGCTGCAAAAC
416	CTCATGCTCAGACACCACAGACTGGAAATG STCATVCTCATCNNNNNNAAACTGSAAAAG 4 Chrom 15 NC_000015.8[74287809..74287838] - Human		CTCATGCTCAGACACCACAGACTGGAAATG		CTCATGCTCAGA		tctgagcatgag	AGACTGGAAATG
417	ATCATCCTCAGCAAACTAACACAGGAAAAG STCATVCTCATCNNNNNNAAACTGSAAAAG 4 Chrom 16 NC_000016.8[4542024..4542053] - Human		ATCATCCTCAGCAAACTAACACAGGAAAAG		ATCATCCTCAGC		gctgaggatgat	ACACAGGAAAAG
418	GACATCCTCATTCCAAAACAACTGCAACAG STCATVCTCATCNNNNNNAAACTGSAAAAG 4 Chrom 16 NC_000016.8[59370692..59370721] - Human		GACATCCTCATTCCAAAACAACTGCAACAG		GACATCCTCATT		aatgaggatgtc	CAACTGCAACAG
419	ATCATCCTCATATCCAGGAAAATGAAAAAG STCATVCTCATCNNNNNNAAACTGSAAAAG 4 Chrom 16 NC_000016.8[74879013..74879042] - Human		ATCATCCTCATATCCAGGAAAATGAAAAAG		ATCATCCTCATA		tatgaggatgat	AAAATGAAAAAG
420	CTCATCATCCTCAAATTCAAATTGCCAAAG STCATVCTCATCNNNNNNAAACTGSAAAAG 4 Chrom 17 NC_000017.9[6680598..6680627] - Human		CTCATCATCCTCAAATTCAAATTGCCAAAG		CTCATCATCCTC		gaggatgatgag	AAATTGCCAAAG
421	GTCTTCCTCAGCCTCAGCAAACTGCCAAAA STCATVCTCATCNNNNNNAAACTGSAAAAG 4 Chrom 17 NC_000017.9[8610787..8610816] - Human		GTCTTCCTCAGCCTCAGCAAACTGCCAAAA		GTCTTCCTCAGC		gctgaggaagac	AAACTGCCAAAA
422	CTTAAACTCATCTTCAAAAAACTAGGAAAG STCATVCTCATCNNNNNNAAACTGSAAAAG 4 Chrom 17 NC_000017.9[62556698..62556727] - Human		CTTAAACTCATCTTCAAAAAACTAGGAAAG		CTTAAACTCATC		gatgagtttaag	AAACTAGGAAAG
423	GACATCCTCAGCTTTCCTGAACTGGGAAAG STCATVCTCATCNNNNNNAAACTGSAAAAG 4 Chrom 17 NC_000017.9[77767086..77767115] - Human		GACATCCTCAGCTTTCCTGAACTGGGAAAG		GACATCCTCAGC		gctgaggatgtc	GAACTGGGAAAG
424	ATCATCCTCAGCAAACTAACACAGGAAAAG STCATVCTCATCNNNNNNAAACTGSAAAAG 4 Chrom 18 NC_000018.8[9152305..9152334] - Human		ATCATCCTCAGCAAACTAACACAGGAAAAG		ATCATCCTCAGC		gctgaggatgat	ACACAGGAAAAG
425	CACATACTCAACATTTAAAAGCTGCAAAAT STCATVCTCATCNNNNNNAAACTGSAAAAG 4 Chrom 18 NC_000018.8[29718663..29718692] - Human		CACATACTCAACATTTAAAAGCTGCAAAAT		CACATACTCAAC		gttgagtatgtg	AAGCTGCAAAAT
426	CTCCTCCTCTTCACAGTAAAACTTCAAATG STCATVCTCATCNNNNNNAAACTGSAAAAG 4 Chrom 18 NC_000018.8[30922911..30922940] - Human		CTCCTCCTCTTCACAGTAAAACTTCAAATG		CTCCTCCTCTTC		gaagaggaggag	AAACTTCAAATG
427	GACATGCTCTTCAATGGAAAAAAGGAAAAG STCATVCTCATCNNNNNNAAACTGSAAAAG 4 Chrom 18 NC_000018.8[32674384..32674413] - Human		GACATGCTCTTCAATGGAAAAAAGGAAAAG		GACATGCTCTTC		gaagagcatgtc	AAAAAGGAAAAG
428	GATATCCTCATCTCATTTAAAATGCACAAG STCATVCTCATCNNNNNNAAACTGSAAAAG 4 Chrom 18 NC_000018.8[41667577..41667606] - Human		GATATCCTCATCTCATTTAAAATGCACAAG		GATATCCTCATC		gatgaggatatc	AAAATGCACAAG
429	CTCATCGTCATTTTCCAGAAACTTGTAAAG STCATVCTCATCNNNNNNAAACTGSAAAAG 4 Chrom 18 NC_000018.8[68470748..68470777] - Human		CTCATCGTCATTTTCCAGAAACTTGTAAAG		CTCATCGTCATT		aatgacgatgag	AAACTTGTAAAG
430	ATCATCCTCAGCAAACTAACACAGGAAAAG STCATVCTCATCNNNNNNAAACTGSAAAAG 4 Chrom 19 NC_000019.8[22768302..22768331] - Human		ATCATCCTCAGCAAACTAACACAGGAAAAG		ATCATCCTCAGC		gctgaggatgat	ACACAGGAAAAG
431	ATCATCCTCAGCAAATTAACACTGGAACAG STCATVCTCATCNNNNNNAAACTGSAAAAG 4 Chrom 19 NC_000019.8[61042417..61042446] - Human		ATCATCCTCAGCAAATTAACACTGGAACAG		ATCATCCTCAGC		gctgaggatgat	ACACTGGAACAG
432	CTAATCCTCATATATATGAAGCTACAAAAG STCATVCTCATCNNNNNNAAACTGSAAAAG 4 Chrom 20 NC_000020.9[2388953..2388982] - Human		CTAATCCTCATATATATGAAGCTACAAAAG		CTAATCCTCATA		tatgaggattag	AAGCTACAAAAG
433	GTCATGTTCATTGTAGAAAATCTGGAAAAA STCATVCTCATCNNNNNNAAACTGSAAAAG 4 Chrom 22 NC_000022.9[18625223..18625252] - Human		GTCATGTTCATTGTAGAAAATCTGGAAAAA		GTCATGTTCATT		aatgaacatgac	AATCTGGAAAAA
434	CTCATGCTCTTGACAGGAAGAATGGAAAAG STCATVCTCATCNNNNNNAAACTGSAAAAG 4 Chrom X NC_000023.9[83490587..83490616] - Human		CTCATGCTCTTGACAGGAAGAATGGAAAAG		CTCATGCTCTTG		caagagcatgag	AGAATGGAAAAG
435	ATCATCCTCAGCAAAGTAACACTGGAACAG STCATVCTCATCNNNNNNAAACTGSAAAAG 4 Chrom X NC_000023.9[83841212..83841241] - Human		ATCATCCTCAGCAAAGTAACACTGGAACAG		ATCATCCTCAGC		gctgaggatgat	ACACTGGAACAG
436	CAAATGCTCATCAATGATAGACTGGATAAG STCATVCTCATCNNNNNNAAACTGSAAAAG 4 Chrom X NC_000023.9[97288667..97288696] - Human		CAAATGCTCATCAATGATAGACTGGATAAG		CAAATGCTCATC		gatgagcatttg	AGACTGGATAAG
437	ATCATCCTCAGCAAGCTAACACAGGAAAAG STCATVCTCATCNNNNNNAAACTGSAAAAG 4 Chrom X NC_000023.9[109684597..109684626] - Human		ATCATCCTCAGCAAGCTAACACAGGAAAAG		ATCATCCTCAGC		gctgaggatgat	ACACAGGAAAAG
438	ATCATCATCATCATTATCAATCTGCATAAG STCATVCTCATCNNNNNNAAACTGSAAAAG 4 Chrom X NC_000023.9[116026465..116026494] - Human		ATCATCATCATCATTATCAATCTGCATAAG		ATCATCATCATC		gatgatgatgat	AATCTGCATAAG
439	CTCTTACTCATAATAGTCATACTTGAAAAG STCATVCTCATCNNNNNNAAACTGSAAAAG 4 Chrom X NC_000023.9[130557529..130557558] - Human		CTCTTACTCATAATAGTCATACTTGAAAAG		CTCTTACTCATA		tatgagtaagag	ATACTTGAAAAG
440	GTCATCCCCTTCTTTCTTCAACTGGAAATG STCATVCTCATCNNNNNNAAACTGSAAAAG 4 Chrom X NC_000023.9[137835235..137835264] - Human		GTCATCCCCTTCTTTCTTCAACTGGAAATG		GTCATCCCCTTC		gaaggggatgac	CAACTGGAAATG
441	CTCATCCTAATTATCCAAATAGTGCAAAAG STCATVCTCATCNNNNNNAAACTGSAAAAG 4 Chrom X NC_000023.9[144797536..144797565] - Human		CTCATCCTAATTATCCAAATAGTGCAAAAG		CTCATCCTAATT		aattaggatgag	ATAGTGCAAAAG
442	GTCATACTTCTCAATCACAAACTTGAAAAT STCATVCTCATCNNNNNNAAACTGSAAAAG 4 Chrom Y NC_000024.8[8263188..8263217] - Human		GTCATACTTCTCAATCACAAACTTGAAAAT		GTCATACTTCTC		gagaagtatgac	AAACTTGAAAAT
443	CAAATGCTCATCAATGATAGACTGGATAAG STCATVCTCATCNNNNNNAAACTGSAAAAG 4 Chrom Y NC_000024.8[19952357..19952386] - Human		CAAATGCTCATCAATGATAGACTGGATAAG		CAAATGCTCATC		gatgagcatttg	AGACTGGATAAG
444	GTCATACTTCTCAATCACAAACTTGAAAAT STCATVCTCATCNNNNNNAAACTGSAAAAG 4 Chrom Y NC_000024.8[23384111..23384140] - Human		GTCATACTTCTCAATCACAAACTTGAAAAT		GTCATACTTCTC		gagaagtatgac	AAACTTGAAAAT
445	GTCATACTTCTCAATCACAAACTTGAAAAT STCATVCTCATCNNNNNNAAACTGSAAAAG 4 Chrom Y NC_000024.8[25017859..25017888] - Human		GTCATACTTCTCAATCACAAACTTGAAAAT		GTCATACTTCTC		gagaagtatgac	AAACTTGAAAAT
446	CTGCTGCTCATCAGGAGGATGATGATGAT STCATVCTCATCNNNNNGATGAGBATGAS 4 Chrom 1 NC_000001.9[7413045..7413073] + Human		CTGCTGCTCATCAGGAGGATGATGATGAT		CTGCTGCTCATC		gatgagcagcag	GATGATGATGAT
447	CTCCTCCTCAACATGAAGATGATGATGAT STCATVCTCATCNNNNNGATGAGBATGAS 4 Chrom 1 NC_000001.9[103332743..103332771] + Human		CTCCTCCTCAACATGAAGATGATGATGAT		CTCCTCCTCAAC		gttgaggaggag	GATGATGATGAT
448	CTCCTCTTCATCCCATTGGTGAGGAAGAG STCATVCTCATCNNNNNGATGAGBATGAS 4 Chrom 1 NC_000001.9[107330664..107330692] + Human		CTCCTCTTCATCCCATTGGTGAGGAAGAG		CTCCTCTTCATC		gatgaagaggag	GGTGAGGAAGAG
449	CTGTTCCTCATCTGTAAAATGAGCATGAT STCATVCTCATCNNNNNGATGAGBATGAS 4 Chrom 1 NC_000001.9[153220711..153220739] + Human		CTGTTCCTCATCTGTAAAATGAGCATGAT		CTGTTCCTCATC		gatgaggaacag	AATGAGCATGAT
450	GTCATGCTCAAAAGATGGATGAAAATGAG STCATVCTCATCNNNNNGATGAGBATGAS 4 Chrom 1 NC_000001.9[207779736..207779764] + Human		GTCATGCTCAAAAGATGGATGAAAATGAG		GTCATGCTCAAA		tttgagcatgac	GATGAAAATGAG
451	GGCATCCACATCTATAAGATTACCATGAC STCATVCTCATCNNNNNGATGAGBATGAS 4 Chrom 1 NC_000001.9[210080184..210080212] + Human		GGCATCCACATCTATAAGATTACCATGAC		GGCATCCACATC		gatgtggatgcc	GATTACCATGAC
452	CTCTTCCTCATTTGTAATATGAGGATGTG STCATVCTCATCNNNNNGATGAGBATGAS 4 Chrom 2 NC_000002.10[73113766..73113794] + Human		CTCTTCCTCATTTGTAATATGAGGATGTG		CTCTTCCTCATT		aatgaggaagag	TATGAGGATGTG
453	CTCCTCCACATCAGTATGAAGGGCATGAG STCATVCTCATCNNNNNGATGAGBATGAS 4 Chrom 2 NC_000002.10[88039781..88039809] + Human		CTCCTCCACATCAGTATGAAGGGCATGAG		CTCCTCCACATC		gatgtggaggag	GAAGGGCATGAG
454	CTCATCGTCAGCTGGGTGATGGGGATGCG STCATVCTCATCNNNNNGATGAGBATGAS 4 Chrom 2 NC_000002.10[88100812..88100840] + Human		CTCATCGTCAGCTGGGTGATGGGGATGCG		CTCATCGTCAGC		gctgacgatgag	GATGGGGATGCG
455	CTTTTCCTCATCTGTCAGATGAGGACGTG STCATVCTCATCNNNNNGATGAGBATGAS 4 Chrom 2 NC_000002.10[88888784..88888812] + Human		CTTTTCCTCATCTGTCAGATGAGGACGTG		CTTTTCCTCATC		gatgaggaaaag	GATGAGGACGTG
456	CTTATAGTCATCTAAATTTTGAGTATGAG STCATVCTCATCNNNNNGATGAGBATGAS 4 Chrom 2 NC_000002.10[141876984..141877012] + Human		CTTATAGTCATCTAAATTTTGAGTATGAG		CTTATAGTCATC		gatgactataag	TTTGAGTATGAG
457	GTTTTCCTCATCAGAAAAATGAGAATGAC STCATVCTCATCNNNNNGATGAGBATGAS 4 Chrom 2 NC_000002.10[154772226..154772254] + Human		GTTTTCCTCATCAGAAAAATGAGAATGAC		GTTTTCCTCATC		gatgaggaaaac	AATGAGAATGAC
458	GTCAAGATCATCAAAAAGAGAAGCATGAG STCATVCTCATCNNNNNGATGAGBATGAS 4 Chrom 2 NC_000002.10[215924986..215925014] + Human		GTCAAGATCATCAAAAAGAGAAGCATGAG		GTCAAGATCATC		gatgatcttgac	GAGAAGCATGAG
459	CTCGTGCTCATTTTGCAGATGGGCAAGAG STCATVCTCATCNNNNNGATGAGBATGAS 4 Chrom 2 NC_000002.10[217780574..217780602] + Human		CTCGTGCTCATTTTGCAGATGGGCAAGAG		CTCGTGCTCATT		aatgagcacgag	GATGGGCAAGAG
460	GTCAGCCTCAGCCTAGGCATGAGTTTGAG STCATVCTCATCNNNNNGATGAGBATGAS 4 Chrom 2 NC_000002.10[220299742..220299770] + Human		GTCAGCCTCAGCCTAGGCATGAGTTTGAG		GTCAGCCTCAGC		gctgaggctgac	CATGAGTTTGAG
461	CTCATCATCTTCACATTGAGGAGGAGGAG STCATVCTCATCNNNNNGATGAGBATGAS 4 Chrom 2 NC_000002.10[227443807..227443835] + Human		CTCATCATCTTCACATTGAGGAGGAGGAG		CTCATCATCTTC		gaagatgatgag	GAGGAGGAGGAG
462	CTCACACTCTTCCTTCAAATGAGTATCAC STCATVCTCATCNNNNNGATGAGBATGAS 4 Chrom 2 NC_000002.10[229542863..229542891] + Human		CTCACACTCTTCCTTCAAATGAGTATCAC		CTCACACTCTTC		gaagagtgtgag	AATGAGTATCAC
463	TTCATCCTCCTCCTAGTGATGAATATAAC STCATVCTCATCNNNNNGATGAGBATGAS 4 Chrom 3 NC_000003.10[2428890..2428918] + Human		TTCATCCTCCTCCTAGTGATGAATATAAC		TTCATCCTCCTC		gaggaggatgaa	GATGAATATAAC
464	CTCAGCCTTATCCATGAGAAGAATATGAC STCATVCTCATCNNNNNGATGAGBATGAS 4 Chrom 3 NC_000003.10[63662465..63662493] + Human		CTCAGCCTTATCCATGAGAAGAATATGAC		CTCAGCCTTATC		gataaggctgag	GAAGAATATGAC
465	GTCAAGCTCAACTGTGCGATGTGCTTGAG STCATVCTCATCNNNNNGATGAGBATGAS 4 Chrom 3 NC_000003.10[116704960..116704988] + Human		GTCAAGCTCAACTGTGCGATGTGCTTGAG		GTCAAGCTCAAC		gttgagcttgac	GATGTGCTTGAG
466	GTGATGCTCATATCAGGGGTGAGTGTGAC STCATVCTCATCNNNNNGATGAGBATGAS 4 Chrom 3 NC_000003.10[174491095..174491123] + Human		GTGATGCTCATATCAGGGGTGAGTGTGAC		GTGATGCTCATA		tatgagcatcac	GGTGAGTGTGAC
467	CTCATCATCTTCATGTAGATGAGGACAAG STCATVCTCATCNNNNNGATGAGBATGAS 4 Chrom 4 NC_000004.10[39150289..39150317] + Human		CTCATCATCTTCATGTAGATGAGGACAAG		CTCATCATCTTC		gaagatgatgag	GATGAGGACAAG
468	CTGATATTCATCTGCTTGATGATGATGAA STCATVCTCATCNNNNNGATGAGBATGAS 4 Chrom 4 NC_000004.10[55429186..55429214] + Human		CTGATATTCATCTGCTTGATGATGATGAA		CTGATATTCATC		gatgaatatcag	GATGATGATGAA
469	CTCATCATGATCATTTGAATAAGCATGAG STCATVCTCATCNNNNNGATGAGBATGAS 4 Chrom 4 NC_000004.10[120209746..120209774] + Human		CTCATCATGATCATTTGAATAAGCATGAG		CTCATCATGATC		gatcatgatgag	AATAAGCATGAG
470	CTCAGCCTAATCAATGTGAAGATGATGAG STCATVCTCATCNNNNNGATGAGBATGAS 4 Chrom 4 NC_000004.10[123202478..123202506] + Human		CTCAGCCTAATCAATGTGAAGATGATGAG		CTCAGCCTAATC		gattaggctgag	GAAGATGATGAG
471	GGCTTCCTCATCTCTAAAATGAGTATAAC STCATVCTCATCNNNNNGATGAGBATGAS 4 Chrom 4 NC_000004.10[137023227..137023255] + Human		GGCTTCCTCATCTCTAAAATGAGTATAAC		GGCTTCCTCATC		gatgaggaagcc	AATGAGTATAAC
472	CTCATCCTACTCAGTGTGAAGATGATGAG STCATVCTCATCNNNNNGATGAGBATGAS 4 Chrom 4 NC_000004.10[180075449..180075477] + Human		CTCATCCTACTCAGTGTGAAGATGATGAG		CTCATCCTACTC		gagtaggatgag	GAAGATGATGAG
473	CTCATATTCCTCAATAAGATTAGGATCAC STCATVCTCATCNNNNNGATGAGBATGAS 4 Chrom 5 NC_000005.8[23752111..23752139] + Human		CTCATATTCCTCAATAAGATTAGGATCAC		CTCATATTCCTC		gaggaatatgag	GATTAGGATCAC
474	GTCATATTCATGAGTTTGATGATCCTGAG STCATVCTCATCNNNNNGATGAGBATGAS 4 Chrom 5 NC_000005.8[89242596..89242624] + Human		GTCATATTCATGAGTTTGATGATCCTGAG		GTCATATTCATG		catgaatatgac	GATGATCCTGAG
475	ATCATCATCATCATCAAGATGAGTACAAG STCATVCTCATCNNNNNGATGAGBATGAS 4 Chrom 5 NC_000005.8[112782295..112782323] + Human		ATCATCATCATCATCAAGATGAGTACAAG		ATCATCATCATC		gatgatgatgat	GATGAGTACAAG
476	CTCAGCCTAATCCTTGTGAAGACTATGAG STCATVCTCATCNNNNNGATGAGBATGAS 4 Chrom 5 NC_000005.8[115754650..115754678] + Human		CTCAGCCTAATCCTTGTGAAGACTATGAG		CTCAGCCTAATC		gattaggctgag	GAAGACTATGAG
477	GTCATAGTCATGGTGAAGATGAGCAGTAG STCATVCTCATCNNNNNGATGAGBATGAS 4 Chrom 5 NC_000005.8[144825215..144825243] + Human		GTCATAGTCATGGTGAAGATGAGCAGTAG		GTCATAGTCATG		catgactatgac	GATGAGCAGTAG
478	GCCATCTTCATCTCTCACATGAATATGAC STCATVCTCATCNNNNNGATGAGBATGAS 4 Chrom 5 NC_000005.8[158722236..158722264] + Human		GCCATCTTCATCTCTCACATGAATATGAC		GCCATCTTCATC		gatgaagatggc	CATGAATATGAC
479	GGCATCCTCAGCAGGAGGAGGAGCATGCC STCATVCTCATCNNNNNGATGAGBATGAS 4 Chrom 5 NC_000005.8[169758601..169758629] + Human		GGCATCCTCAGCAGGAGGAGGAGCATGCC		GGCATCCTCAGC		gctgaggatgcc	GAGGAGCATGCC
480	TTCTTACTCATCTGTGAAGTGAGGATGAG STCATVCTCATCNNNNNGATGAGBATGAS 4 Chrom 5 NC_000005.8[175152550..175152578] + Human		TTCTTACTCATCTGTGAAGTGAGGATGAG		TTCTTACTCATC		gatgagtaagaa	AGTGAGGATGAG
481	GCAATGCTCATCCACTTGATGTCTATGAC STCATVCTCATCNNNNNGATGAGBATGAS 4 Chrom 6 NC_000006.10[31300739..31300767] + Human		GCAATGCTCATCCACTTGATGTCTATGAC		GCAATGCTCATC		gatgagcattgc	GATGTCTATGAC
482	CACATCTTCATCTGCAAAATGAGCATGAT STCATVCTCATCNNNNNGATGAGBATGAS 4 Chrom 6 NC_000006.10[39103246..39103274] + Human		CACATCTTCATCTGCAAAATGAGCATGAT		CACATCTTCATC		gatgaagatgtg	AATGAGCATGAT
483	GCCATGCTCATGTCTTGGATGAGGTTGAA STCATVCTCATCNNNNNGATGAGBATGAS 4 Chrom 6 NC_000006.10[53877658..53877686] + Human		GCCATGCTCATGTCTTGGATGAGGTTGAA		GCCATGCTCATG		catgagcatggc	GATGAGGTTGAA
484	CACATTCTCATCTATAAAATGAGGATGAA STCATVCTCATCNNNNNGATGAGBATGAS 4 Chrom 6 NC_000006.10[96688153..96688181] + Human		CACATTCTCATCTATAAAATGAGGATGAA		CACATTCTCATC		gatgagaatgtg	AATGAGGATGAA
485	CTCAAGCTCAGCAGAAAGCTGAGGATGGG STCATVCTCATCNNNNNGATGAGBATGAS 4 Chrom 6 NC_000006.10[112102277..112102305] + Human		CTCAAGCTCAGCAGAAAGCTGAGGATGGG		CTCAAGCTCAGC		gctgagcttgag	GCTGAGGATGGG
486	GTCATTCTCATTTTACAGATGAGGACAAG STCATVCTCATCNNNNNGATGAGBATGAS 4 Chrom 6 NC_000006.10[119431353..119431381] + Human		GTCATTCTCATTTTACAGATGAGGACAAG		GTCATTCTCATT		aatgagaatgac	GATGAGGACAAG
487	CTCAGCCTAATCAACATGAAGATGATGAG STCATVCTCATCNNNNNGATGAGBATGAS 4 Chrom 6 NC_000006.10[122964463..122964491] + Human		CTCAGCCTAATCAACATGAAGATGATGAG		CTCAGCCTAATC		gattaggctgag	GAAGATGATGAG
488	ACCATCCTCATCTAAGACATGAGTATTAC STCATVCTCATCNNNNNGATGAGBATGAS 4 Chrom 6 NC_000006.10[157637764..157637792] + Human		ACCATCCTCATCTAAGACATGAGTATTAC		ACCATCCTCATC		gatgaggatggt	CATGAGTATTAC
489	GGGATCCTCATCTGTAAGATGAGGGCGAC STCATVCTCATCNNNNNGATGAGBATGAS 4 Chrom 7 NC_000007.12[39114241..39114269] + Human		GGGATCCTCATCTGTAAGATGAGGGCGAC		GGGATCCTCATC		gatgaggatccc	GATGAGGGCGAC
490	GCCTTCCTCATCTGTCAGATGAGAATGAT STCATVCTCATCNNNNNGATGAGBATGAS 4 Chrom 7 NC_000007.12[72049707..72049735] + Human		GCCTTCCTCATCTGTCAGATGAGAATGAT		GCCTTCCTCATC		gatgaggaaggc	GATGAGAATGAT
491	GCCTTCCTCATCTGTCAGATGAGAATGAT STCATVCTCATCNNNNNGATGAGBATGAS 4 Chrom 7 NC_000007.12[72348076..72348104] + Human		GCCTTCCTCATCTGTCAGATGAGAATGAT		GCCTTCCTCATC		gatgaggaaggc	GATGAGAATGAT
492	ATCATTCTCATCTGACAGATGAGGAAGGC STCATVCTCATCNNNNNGATGAGBATGAS 4 Chrom 7 NC_000007.12[74891003..74891031] + Human		ATCATTCTCATCTGACAGATGAGGAAGGC		ATCATTCTCATC		gatgagaatgat	GATGAGGAAGGC
493	GTCCTGCTAATCTCCTACATCAGCATGAG STCATVCTCATCNNNNNGATGAGBATGAS 4 Chrom 7 NC_000007.12[123938402..123938430] + Human		GTCCTGCTAATCTCCTACATCAGCATGAG		GTCCTGCTAATC		gattagcaggac	CATCAGCATGAG
494	CTGAGCCTCATCTATAAAATGAGGATGAT STCATVCTCATCNNNNNGATGAGBATGAS 4 Chrom 8 NC_000008.9[4108987..4109015] + Human		CTGAGCCTCATCTATAAAATGAGGATGAT		CTGAGCCTCATC		gatgaggctcag	AATGAGGATGAT
495	CTCATCCTACTCAACATGAAGATGATGAG STCATVCTCATCNNNNNGATGAGBATGAS 4 Chrom 8 NC_000008.9[135918649..135918677] + Human		CTCATCCTACTCAACATGAAGATGATGAG		CTCATCCTACTC		gagtaggatgag	GAAGATGATGAG
496	GTCCTGCACATCCCAGTGATCATTATGAC STCATVCTCATCNNNNNGATGAGBATGAS 4 Chrom 8 NC_000008.9[144541234..144541262] + Human		GTCCTGCACATCCCAGTGATCATTATGAC		GTCCTGCACATC		gatgtgcaggac	GATCATTATGAC
497	CTCCTGTTCATCTTCATGAAGAGCATGGC STCATVCTCATCNNNNNGATGAGBATGAS 4 Chrom 9 NC_000009.10[32412313..32412341] + Human		CTCCTGTTCATCTTCATGAAGAGCATGGC		CTCCTGTTCATC		gatgaacaggag	GAAGAGCATGGC
498	GTCATGTTTATCGAGACTATGAGAATGAG STCATVCTCATCNNNNNGATGAGBATGAS 4 Chrom 9 NC_000009.10[88628523..88628551] + Human		GTCATGTTTATCGAGACTATGAGAATGAG		GTCATGTTTATC		gataaacatgac	TATGAGAATGAG
499	CTCCGCCTCATCTCATAGATGAGCAGGAA STCATVCTCATCNNNNNGATGAGBATGAS 4 Chrom 9 NC_000009.10[96478027..96478055] + Human		CTCCGCCTCATCTCATAGATGAGCAGGAA		CTCCGCCTCATC		gatgaggcggag	GATGAGCAGGAA
500	GTCATGCTCCTTGAAAGGCTGAGGAGGAC STCATVCTCATCNNNNNGATGAGBATGAS 4 Chrom 9 NC_000009.10[98493669..98493697] + Human		GTCATGCTCCTTGAAAGGCTGAGGAGGAC		GTCATGCTCCTT		aaggagcatgac	GCTGAGGAGGAC
501	GTCATCCCCATTGCACAGATGGGGAAGAC STCATVCTCATCNNNNNGATGAGBATGAS 4 Chrom 9 NC_000009.10[129510091..129510119] + Human		GTCATCCCCATTGCACAGATGGGGAAGAC		GTCATCCCCATT		aatggggatgac	GATGGGGAAGAC
502	CACTTCCTCATCTAGAAGATGAGGACGAT STCATVCTCATCNNNNNGATGAGBATGAS 4 Chrom 10 NC_000010.9[115811766..115811794] + Human		CACTTCCTCATCTAGAAGATGAGGACGAT		CACTTCCTCATC		gatgaggaagtg	GATGAGGACGAT
503	ATCATCCCCATCTTACAGATGAGGATATG STCATVCTCATCNNNNNGATGAGBATGAS 4 Chrom 10 NC_000010.9[116749574..116749602] + Human		ATCATCCCCATCTTACAGATGAGGATATG		ATCATCCCCATC		gatggggatgat	GATGAGGATATG
504	GTTTTCCTCATCCCCAGGAAGATGATGAG STCATVCTCATCNNNNNGATGAGBATGAS 4 Chrom 11 NC_000011.8[6242360..6242388] + Human		GTTTTCCTCATCCCCAGGAAGATGATGAG		GTTTTCCTCATC		gatgaggaaaac	GAAGATGATGAG
505	CTCCTCCTCATTCCTGTGATGGGGATCAG STCATVCTCATCNNNNNGATGAGBATGAS 4 Chrom 11 NC_000011.8[93678132..93678160] + Human		CTCCTCCTCATTCCTGTGATGGGGATCAG		CTCCTCCTCATT		aatgaggaggag	GATGGGGATCAG
506	ATTATACTCATCTTCTAGATGAGGCTTAG STCATVCTCATCNNNNNGATGAGBATGAS 4 Chrom 11 NC_000011.8[122876980..122877008] + Human		ATTATACTCATCTTCTAGATGAGGCTTAG		ATTATACTCATC		gatgagtataat	GATGAGGCTTAG
507	GTCATCCTCCCCTGACAGATGAGGGAGAG STCATVCTCATCNNNNNGATGAGBATGAS 4 Chrom 11 NC_000011.8[125977595..125977623] + Human		GTCATCCTCCCCTGACAGATGAGGGAGAG		GTCATCCTCCCC		ggggaggatgac	GATGAGGGAGAG
508	GTCATCATGATCCTGATAATGATGATGAC STCATVCTCATCNNNNNGATGAGBATGAS 4 Chrom 12 NC_000012.10[3278558..3278586] + Human		GTCATCATGATCCTGATAATGATGATGAC		GTCATCATGATC		gatcatgatgac	AATGATGATGAC
509	CTCCTCCTCCTCAATGCGAAGATGATGAG STCATVCTCATCNNNNNGATGAGBATGAS 4 Chrom 12 NC_000012.10[52206380..52206408] + Human		CTCCTCCTCCTCAATGCGAAGATGATGAG		CTCCTCCTCCTC		gaggaggaggag	GAAGATGATGAG
510	CTCAGCCTCCTCAACATGAAAAGGATGAG STCATVCTCATCNNNNNGATGAGBATGAS 4 Chrom 12 NC_000012.10[97351411..97351439] + Human		CTCAGCCTCCTCAACATGAAAAGGATGAG		CTCAGCCTCCTC		gaggaggctgag	GAAAAGGATGAG
511	CTCCTCCTCTTCAACCTACTGAGCATGAG STCATVCTCATCNNNNNGATGAGBATGAS 4 Chrom 12 NC_000012.10[116743535..116743563] + Human		CTCCTCCTCTTCAACCTACTGAGCATGAG		CTCCTCCTCTTC		gaagaggaggag	ACTGAGCATGAG
512	GTCATCCCCATTTCATGGATGAGGAAGAT STCATVCTCATCNNNNNGATGAGBATGAS 4 Chrom 14 NC_000014.7[55828260..55828288] + Human		GTCATCCCCATTTCATGGATGAGGAAGAT		GTCATCCCCATT		aatggggatgac	GATGAGGAAGAT
513	GGCTTCCTCATCTATAGGATGGGCATGGC STCATVCTCATCNNNNNGATGAGBATGAS 4 Chrom 14 NC_000014.7[88016616..88016644] + Human		GGCTTCCTCATCTATAGGATGGGCATGGC		GGCTTCCTCATC		gatgaggaagcc	GATGGGCATGGC
514	CCCTTCCTCATCATGAGGATGATGATGAT STCATVCTCATCNNNNNGATGAGBATGAS 4 Chrom 14 NC_000014.7[90674867..90674895] + Human		CCCTTCCTCATCATGAGGATGATGATGAT		CCCTTCCTCATC		gatgaggaaggg	GATGATGATGAT
515	CTCATCATCATAGATGTGATGATGATGAT STCATVCTCATCNNNNNGATGAGBATGAS 4 Chrom 15 NC_000015.8[27679985..27680013] + Human		CTCATCATCATAGATGTGATGATGATGAT		CTCATCATCATA		tatgatgatgag	GATGATGATGAT
516	CTCATACACATACTGCTGATGAGTATCTC STCATVCTCATCNNNNNGATGAGBATGAS 4 Chrom 15 NC_000015.8[35906137..35906165] + Human		CTCATACACATACTGCTGATGAGTATCTC		CTCATACACATA		tatgtgtatgag	GATGAGTATCTC
517	CCCAACCTCATCCACAAGAGGAGGAAGAG STCATVCTCATCNNNNNGATGAGBATGAS 4 Chrom 15 NC_000015.8[82040622..82040650] + Human		CCCAACCTCATCCACAAGAGGAGGAAGAG		CCCAACCTCATC		gatgaggttggg	GAGGAGGAAGAG
518	GTCATACCCAACAGTGTGTTGGGTATGAC STCATVCTCATCNNNNNGATGAGBATGAS 4 Chrom 16 NC_000016.8[15456712..15456740] + Human		GTCATACCCAACAGTGTGTTGGGTATGAC		GTCATACCCAAC		gttgggtatgac	GTTGGGTATGAC
519	CTTCTCCTCATCTCTAAAATGGGGATGAG STCATVCTCATCNNNNNGATGAGBATGAS 4 Chrom 16 NC_000016.8[27786164..27786192] + Human		CTTCTCCTCATCTCTAAAATGGGGATGAG		CTTCTCCTCATC		gatgaggagaag	AATGGGGATGAG
520	CTCATGCCCAGCTCCAAGATCAGCATGCC STCATVCTCATCNNNNNGATGAGBATGAS 4 Chrom 16 NC_000016.8[81797576..81797604] + Human		CTCATGCCCAGCTCCAAGATCAGCATGCC		CTCATGCCCAGC		gctgggcatgag	GATCAGCATGCC
521	CTCACACTCACCCCTGTGGTGAGTAAGAC STCATVCTCATCNNNNNGATGAGBATGAS 4 Chrom 16 NC_000016.8[85436832..85436860] + Human		CTCACACTCACCCCTGTGGTGAGTAAGAC		CTCACACTCACC		ggtgagtgtgag	GGTGAGTAAGAC
522	CTCAGCTTCATCTTTAAGATGGGGATAAG STCATVCTCATCNNNNNGATGAGBATGAS 4 Chrom 17 NC_000017.9[25278174..25278202] + Human		CTCAGCTTCATCTTTAAGATGGGGATAAG		CTCAGCTTCATC		gatgaagctgag	GATGGGGATAAG
523	TTGATGCTCATCTGCGAGATGAGGATAAT STCATVCTCATCNNNNNGATGAGBATGAS 4 Chrom 17 NC_000017.9[67774804..67774832] + Human		TTGATGCTCATCTGCGAGATGAGGATAAT		TTGATGCTCATC		gatgagcatcaa	GATGAGGATAAT
524	CTCCTCCTCCTCAATGGGAAGACCATGAG STCATVCTCATCNNNNNGATGAGBATGAS 4 Chrom 17 NC_000017.9[75471079..75471107] + Human		CTCCTCCTCCTCAATGGGAAGACCATGAG		CTCCTCCTCCTC		gaggaggaggag	GAAGACCATGAG
525	CTCAACCTCCTCAATGTGAAGATGATGAG STCATVCTCATCNNNNNGATGAGBATGAS 4 Chrom 17 NC_000017.9[77742752..77742780] + Human		CTCAACCTCCTCAATGTGAAGATGATGAG		CTCAACCTCCTC		gaggaggttgag	GAAGATGATGAG
526	CTCAACCCCATCTAGTTGAAGAGGAAGAG STCATVCTCATCNNNNNGATGAGBATGAS 4 Chrom 18 NC_000018.8[21256414..21256442] + Human		CTCAACCCCATCTAGTTGAAGAGGAAGAG		CTCAACCCCATC		gatggggttgag	GAAGAGGAAGAG
527	CTCTTCCTCCTCTACAGGAAGACCATGAG STCATVCTCATCNNNNNGATGAGBATGAS 4 Chrom 18 NC_000018.8[21514894..21514922] + Human		CTCTTCCTCCTCTACAGGAAGACCATGAG		CTCTTCCTCCTC		gaggaggaagag	GAAGACCATGAG
528	CTCTTCCTCATGTTATAGATGGGGAGGAG STCATVCTCATCNNNNNGATGAGBATGAS 4 Chrom 18 NC_000018.8[21615952..21615980] + Human		CTCTTCCTCATGTTATAGATGGGGAGGAG		CTCTTCCTCATG		catgaggaagag	GATGGGGAGGAG
529	CTCTCCCTCATCCAATAGATGAAGAAGAC STCATVCTCATCNNNNNGATGAGBATGAS 4 Chrom 18 NC_000018.8[53373475..53373503] + Human		CTCTCCCTCATCCAATAGATGAAGAAGAC		CTCTCCCTCATC		gatgagggagag	GATGAAGAAGAC
530	CTCACACTCTTCAGTAAGCTGTGCATGAG STCATVCTCATCNNNNNGATGAGBATGAS 4 Chrom 18 NC_000018.8[68114104..68114132] + Human		CTCACACTCTTCAGTAAGCTGTGCATGAG		CTCACACTCTTC		gaagagtgtgag	GCTGTGCATGAG
531	CTCATGGTCTTCATGTTGAGGAGGCTGAG STCATVCTCATCNNNNNGATGAGBATGAS 4 Chrom 18 NC_000018.8[75193513..75193541] + Human		CTCATGGTCTTCATGTTGAGGAGGCTGAG		CTCATGGTCTTC		gaagaccatgag	GAGGAGGCTGAG
532	GGCGTCCTCATCTGTAAAATGAGCATCAG STCATVCTCATCNNNNNGATGAGBATGAS 4 Chrom 19 NC_000019.8[34807310..34807338] + Human		GGCGTCCTCATCTGTAAAATGAGCATCAG		GGCGTCCTCATC		gatgaggacgcc	AATGAGCATCAG
533	GCCTTCCTCATCCACAAAATGAGCATCAC STCATVCTCATCNNNNNGATGAGBATGAS 4 Chrom 20 NC_000020.9[1099296..1099324] + Human		GCCTTCCTCATCCACAAAATGAGCATCAC		GCCTTCCTCATC		gatgaggaaggc	AATGAGCATCAC
534	GTTTTCCTCATCTTTAAGATGAGCATGGA STCATVCTCATCNNNNNGATGAGBATGAS 4 Chrom 20 NC_000020.9[44513835..44513863] + Human		GTTTTCCTCATCTTTAAGATGAGCATGGA		GTTTTCCTCATC		gatgaggaaaac	GATGAGCATGGA
535	GTCTTCCTCATTACCAGGAAAAGGATGAC STCATVCTCATCNNNNNGATGAGBATGAS 4 Chrom 20 NC_000020.9[45669484..45669512] + Human		GTCTTCCTCATTACCAGGAAAAGGATGAC		GTCTTCCTCATT		aatgaggaagac	GAAAAGGATGAC
536	CTCCTGCTCCTCAGAGTGCTGAGCAAGAG STCATVCTCATCNNNNNGATGAGBATGAS 4 Chrom 21 NC_000021.7[45004478..45004506] + Human		CTCCTGCTCCTCAGAGTGCTGAGCAAGAG		CTCCTGCTCCTC		gaggagcaggag	GCTGAGCAAGAG
537	CTGATATTCATCCTATTGATGAGTCAGAG STCATVCTCATCNNNNNGATGAGBATGAS 4 Chrom 22 NC_000022.9[40088927..40088955] + Human		CTGATATTCATCCTATTGATGAGTCAGAG		CTGATATTCATC		gatgaatatcag	GATGAGTCAGAG
538	CTCAGCCTCCTCCATGTGAAGATGATGAG STCATVCTCATCNNNNNGATGAGBATGAS 4 Chrom X NC_000023.9[2284731..2284759] + Human		CTCAGCCTCCTCCATGTGAAGATGATGAG		CTCAGCCTCCTC		gaggaggctgag	GAAGATGATGAG
539	CTCGTGCTCTTCCTCTGGATCAGGATGGG STCATVCTCATCNNNNNGATGAGBATGAS 4 Chrom X NC_000023.9[18605758..18605786] + Human		CTCGTGCTCTTCCTCTGGATCAGGATGGG		CTCGTGCTCTTC		gaagagcacgag	GATCAGGATGGG
540	CGCATGCTCAGCTCAGAGATGAGTCTGGG STCATVCTCATCNNNNNGATGAGBATGAS 4 Chrom X NC_000023.9[24045525..24045553] + Human		CGCATGCTCAGCTCAGAGATGAGTCTGGG		CGCATGCTCAGC		gctgagcatgcg	GATGAGTCTGGG
541	CTCATCCTACTCAAAGCGATGATGATGAA STCATVCTCATCNNNNNGATGAGBATGAS 4 Chrom X NC_000023.9[95745884..95745912] + Human		CTCATCCTACTCAAAGCGATGATGATGAA		CTCATCCTACTC		gagtaggatgag	GATGATGATGAA
542	CTCAGCCTCCTCCATGTGAAGATGATGAG STCATVCTCATCNNNNNGATGAGBATGAS 4 Chrom Y NC_000024.8[2284731..2284759] + Human		CTCAGCCTCCTCCATGTGAAGATGATGAG		CTCAGCCTCCTC		gaggaggctgag	GAAGATGATGAG
543	CTCACACTCATGGTGGAAGATAAGGAGGAG STCATVCTCATCNNNNNNGATGAGBATGAS 4 Chrom 1 NC_000001.9[14661745..14661774] + Human		CTCACACTCATGGTGGAAGATAAGGAGGAG		CTCACACTCATG		catgagtgtgag	GATAAGGAGGAG
544	ATCATCCTGATCTTAATCCATGAGGATAAG STCATVCTCATCNNNNNNGATGAGBATGAS 4 Chrom 1 NC_000001.9[57608107..57608136] + Human		ATCATCCTGATCTTAATCCATGAGGATAAG		ATCATCCTGATC		gatcaggatgat	CATGAGGATAAG
545	CTCATAATCATGGCGGAAGGTGAGGAAGAG STCATVCTCATCNNNNNNGATGAGBATGAS 4 Chrom 1 NC_000001.9[108237660..108237689] + Human		CTCATAATCATGGCGGAAGGTGAGGAAGAG		CTCATAATCATG		catgattatgag	GGTGAGGAAGAG
546	GTCATCCTCGTTAGCAGGGAAGAGCAGGAG STCATVCTCATCNNNNNNGATGAGBATGAS 4 Chrom 1 NC_000001.9[110909362..110909391] + Human		GTCATCCTCGTTAGCAGGGAAGAGCAGGAG		GTCATCCTCGTT		aacgaggatgac	GAAGAGCAGGAG
547	GTCATGGTCATGAATGTAAATGAGTATAAC STCATVCTCATCNNNNNNGATGAGBATGAS 4 Chrom 1 NC_000001.9[161915770..161915799] + Human		GTCATGGTCATGAATGTAAATGAGTATAAC		GTCATGGTCATG		catgaccatgac	AATGAGTATAAC
548	CTCACCCTCATAGACGAGGAGGAGGAGGAG STCATVCTCATCNNNNNNGATGAGBATGAS 4 Chrom 1 NC_000001.9[165362007..165362036] + Human		CTCACCCTCATAGACGAGGAGGAGGAGGAG		CTCACCCTCATA		tatgagggtgag	GAGGAGGAGGAG
549	ATCATGATCATCAATAGTCATGAGGCTGAC STCATVCTCATCNNNNNNGATGAGBATGAS 4 Chrom 2 NC_000002.10[27642362..27642391] + Human		ATCATGATCATCAATAGTCATGAGGCTGAC		ATCATGATCATC		gatgatcatgat	CATGAGGCTGAC
550	CTTATCTTCATCTATTGAGATGATCATGTG STCATVCTCATCNNNNNNGATGAGBATGAS 4 Chrom 2 NC_000002.10[28026757..28026786] + Human		CTTATCTTCATCTATTGAGATGATCATGTG		CTTATCTTCATC		gatgaagataag	GATGATCATGTG
551	CTCAGGCACATCTGGCTGGAGGAGGAGGAC STCATVCTCATCNNNNNNGATGAGBATGAS 4 Chrom 2 NC_000002.10[47040080..47040109] + Human		CTCAGGCACATCTGGCTGGAGGAGGAGGAC		CTCAGGCACATC		gatgtgcctgag	GAGGAGGAGGAC
552	CTATTCCTCATCATCATGGATGAACAAGAC STCATVCTCATCNNNNNNGATGAGBATGAS 4 Chrom 2 NC_000002.10[104556516..104556545] + Human		CTATTCCTCATCATCATGGATGAACAAGAC		CTATTCCTCATC		gatgaggaatag	GATGAACAAGAC
553	CTTATGCTCTTCTATATTGATTAGGATTAC STCATVCTCATCNNNNNNGATGAGBATGAS 4 Chrom 2 NC_000002.10[143319858..143319887] + Human		CTTATGCTCTTCTATATTGATTAGGATTAC		CTTATGCTCTTC		gaagagcataag	GATTAGGATTAC
554	CTCATCCTCCTTACCTAAAATGAGGATGAT STCATVCTCATCNNNNNNGATGAGBATGAS 4 Chrom 2 NC_000002.10[146296331..146296360] + Human		CTCATCCTCCTTACCTAAAATGAGGATGAT		CTCATCCTCCTT		aaggaggatgag	AATGAGGATGAT
555	CTCCTCCTCACCTTCCACCATGATTATGAG STCATVCTCATCNNNNNNGATGAGBATGAS 4 Chrom 2 NC_000002.10[195717477..195717506] + Human		CTCCTCCTCACCTTCCACCATGATTATGAG		CTCCTCCTCACC		ggtgaggaggag	CATGATTATGAG
556	ATCCTGCTCATCCTGTCTGATCAGCATGAT STCATVCTCATCNNNNNNGATGAGBATGAS 4 Chrom 2 NC_000002.10[230795951..230795980] + Human		ATCCTGCTCATCCTGTCTGATCAGCATGAT		ATCCTGCTCATC		gatgagcaggat	GATCAGCATGAT
557	CTCCTCCCCATCTTGGAAGCTGAGCATAAG STCATVCTCATCNNNNNNGATGAGBATGAS 4 Chrom 2 NC_000002.10[241085327..241085356] + Human		CTCCTCCCCATCTTGGAAGCTGAGCATAAG		CTCCTCCCCATC		gatggggaggag	GCTGAGCATAAG
558	CTCAACCTCAGCACTATGGATGTGTTTGAC STCATVCTCATCNNNNNNGATGAGBATGAS 4 Chrom 3 NC_000003.10[140967881..140967910] + Human		CTCAACCTCAGCACTATGGATGTGTTTGAC		CTCAACCTCAGC		gctgaggttgag	GATGTGTTTGAC
559	GCCATTCTCATCCATAGTGATTAGTGTGAG STCATVCTCATCNNNNNNGATGAGBATGAS 4 Chrom 4 NC_000004.10[114827360..114827389] + Human		GCCATTCTCATCCATAGTGATTAGTGTGAG		GCCATTCTCATC		gatgagaatggc	GATTAGTGTGAG
560	GACTTCCTCATCAAAACCGAGGAGCATTAG STCATVCTCATCNNNNNNGATGAGBATGAS 4 Chrom 5 NC_000005.8[54784955..54784984] + Human		GACTTCCTCATCAAAACCGAGGAGCATTAG		GACTTCCTCATC		gatgaggaagtc	GAGGAGCATTAG
561	CTCGTCGTCATCGGTGATGAGGAGGATGAA STCATVCTCATCNNNNNNGATGAGBATGAS 4 Chrom 5 NC_000005.8[82674766..82674795] + Human		CTCGTCGTCATCGGTGATGAGGAGGATGAA		CTCGTCGTCATC		gatgacgacgag	GAGGAGGATGAA
562	TTCAGACTCATCCATGTTGATGCATATGAC STCATVCTCATCNNNNNNGATGAGBATGAS 4 Chrom 5 NC_000005.8[120909295..120909324] + Human		TTCAGACTCATCCATGTTGATGCATATGAC		TTCAGACTCATC		gatgagtctgaa	GATGCATATGAC
563	CTCATCCACATTTCAGATGATGATGATGAT STCATVCTCATCNNNNNNGATGAGBATGAS 4 Chrom 5 NC_000005.8[146140751..146140780] + Human		CTCATCCACATTTCAGATGATGATGATGAT		CTCATCCACATT		aatgtggatgag	GATGATGATGAT
564	CACATACACATCTGTTCTGAAGAACATGAG STCATVCTCATCNNNNNNGATGAGBATGAS 4 Chrom 6 NC_000006.10[2016330..2016359] + Human		CACATACACATCTGTTCTGAAGAACATGAG		CACATACACATC		gatgtgtatgtg	GAAGAACATGAG
565	CTCAAGCCCATCTGTTGTAAGGAGCATGAG STCATVCTCATCNNNNNNGATGAGBATGAS 4 Chrom 6 NC_000006.10[4672662..4672691] + Human		CTCAAGCCCATCTGTTGTAAGGAGCATGAG		CTCAAGCCCATC		gatgggcttgag	AAGGAGCATGAG
566	CTCATCATCATGACTGGCGATGATGAGGAG STCATVCTCATCNNNNNNGATGAGBATGAS 4 Chrom 6 NC_000006.10[11915169..11915198] + Human		CTCATCATCATGACTGGCGATGATGAGGAG		CTCATCATCATG		catgatgatgag	GATGATGAGGAG
567	GGCATCCTTATCCTGTATGATCAGGATCAG STCATVCTCATCNNNNNNGATGAGBATGAS 4 Chrom 6 NC_000006.10[20246889..20246918] + Human		GGCATCCTTATCCTGTATGATCAGGATCAG		GGCATCCTTATC		gataaggatgcc	GATCAGGATCAG
568	CTCAAGCTTATCATTGAATATGAGCTTGAC STCATVCTCATCNNNNNNGATGAGBATGAS 4 Chrom 6 NC_000006.10[22463302..22463331] + Human		CTCAAGCTTATCATTGAATATGAGCTTGAC		CTCAAGCTTATC		gataagcttgag	TATGAGCTTGAC
569	CTGATCCTCCTCATAAGGGATGTATATGAG STCATVCTCATCNNNNNNGATGAGBATGAS 4 Chrom 6 NC_000006.10[29835540..29835569] + Human		CTGATCCTCCTCATAAGGGATGTATATGAG		CTGATCCTCCTC		gaggaggatcag	GATGTATATGAG
570	CTCATCATCATTAGTATCAATGAGGAAGAC STCATVCTCATCNNNNNNGATGAGBATGAS 4 Chrom 6 NC_000006.10[38322672..38322701] + Human		CTCATCATCATTAGTATCAATGAGGAAGAC		CTCATCATCATT		aatgatgatgag	AATGAGGAAGAC
571	TTAATACTCATCCATTTGTATTAGCATGAG STCATVCTCATCNNNNNNGATGAGBATGAS 4 Chrom 6 NC_000006.10[96604175..96604204] + Human		TTAATACTCATCCATTTGTATTAGCATGAG		TTAATACTCATC		gatgagtattaa	TATTAGCATGAG
572	GTAATACTTATCTCATTGGATTATTATGAG STCATVCTCATCNNNNNNGATGAGBATGAS 4 Chrom 6 NC_000006.10[121775449..121775478] + Human		GTAATACTTATCTCATTGGATTATTATGAG		GTAATACTTATC		gataagtattac	GATTATTATGAG
573	GACAACCTCATCCCAACAGATGAGGTTAAG STCATVCTCATCNNNNNNGATGAGBATGAS 4 Chrom 7 NC_000007.12[78819964..78819993] + Human		GACAACCTCATCCCAACAGATGAGGTTAAG		GACAACCTCATC		gatgaggttgtc	GATGAGGTTAAG
574	GACATACTCAGCAGATGTGATTAGGAGGAG STCATVCTCATCNNNNNNGATGAGBATGAS 4 Chrom 7 NC_000007.12[120365827..120365856] + Human		GACATACTCAGCAGATGTGATTAGGAGGAG		GACATACTCAGC		gctgagtatgtc	GATTAGGAGGAG
575	CTCTTTCTCATCCTGCTAGAGCAGCATGAC STCATVCTCATCNNNNNNGATGAGBATGAS 4 Chrom 7 NC_000007.12[138450769..138450798] + Human		CTCTTTCTCATCCTGCTAGAGCAGCATGAC		CTCTTTCTCATC		gatgagaaagag	GAGCAGCATGAC
576	CTCTTCCTCACCTAGCCTGGTGAGTGTGAG STCATVCTCATCNNNNNNGATGAGBATGAS 4 Chrom 8 NC_000008.9[9431872..9431901] + Human		CTCTTCCTCACCTAGCCTGGTGAGTGTGAG		CTCTTCCTCACC		ggtgaggaagag	GGTGAGTGTGAG
577	CTAACCCTCATCCTTTCTCATGTGCATGAC STCATVCTCATCNNNNNNGATGAGBATGAS 4 Chrom 8 NC_000008.9[65711277..65711306] + Human		CTAACCCTCATCCTTTCTCATGTGCATGAC		CTAACCCTCATC		gatgagggttag	CATGTGCATGAC
578	CTCATGCACATGTGCAAGGTTGAGGCTGAC STCATVCTCATCNNNNNNGATGAGBATGAS 4 Chrom 8 NC_000008.9[131812938..131812967] + Human		CTCATGCACATGTGCAAGGTTGAGGCTGAC		CTCATGCACATG		catgtgcatgag	GTTGAGGCTGAC
579	GTAATTCTCATCCAATCTTAGGAGTATGAG STCATVCTCATCNNNNNNGATGAGBATGAS 4 Chrom 8 NC_000008.9[133373756..133373785] + Human		GTAATTCTCATCCAATCTTAGGAGTATGAG		GTAATTCTCATC		gatgagaattac	TAGGAGTATGAG
580	CACATGATCATCACAATGGATGAAGATAAC STCATVCTCATCNNNNNNGATGAGBATGAS 4 Chrom 9 NC_000009.10[29525082..29525111] + Human		CACATGATCATCACAATGGATGAAGATAAC		CACATGATCATC		gatgatcatgtg	GATGAAGATAAC
581	ATGATCCTCATCTGACCTGATGATCTTGAC STCATVCTCATCNNNNNNGATGAGBATGAS 4 Chrom 10 NC_000010.9[96735118..96735147] + Human		ATGATCCTCATCTGACCTGATGATCTTGAC		ATGATCCTCATC		gatgaggatcat	GATGATCTTGAC
582	GTCTTTCTCATCAGAAGTGATGAGCTTGCC STCATVCTCATCNNNNNNGATGAGBATGAS 4 Chrom 10 NC_000010.9[125167219..125167248] + Human		GTCTTTCTCATCAGAAGTGATGAGCTTGCC		GTCTTTCTCATC		gatgagaaagac	GATGAGCTTGCC
583	GTCAGCCTCTTCTTTGTGGGTGAGCAGGAG STCATVCTCATCNNNNNNGATGAGBATGAS 4 Chrom 11 NC_000011.8[17533953..17533982] + Human		GTCAGCCTCTTCTTTGTGGGTGAGCAGGAG		GTCAGCCTCTTC		gaagaggctgac	GGTGAGCAGGAG
584	GACATGCTCATGAAGACCAATGAGCATGTG STCATVCTCATCNNNNNNGATGAGBATGAS 4 Chrom 11 NC_000011.8[46842520..46842549] + Human		GACATGCTCATGAAGACCAATGAGCATGTG		GACATGCTCATG		catgagcatgtc	AATGAGCATGTG
585	CTCTTCCACATCAACTGTGATGATCATGTG STCATVCTCATCNNNNNNGATGAGBATGAS 4 Chrom 11 NC_000011.8[68931914..68931943] + Human		CTCTTCCACATCAACTGTGATGATCATGTG		CTCTTCCACATC		gatgtggaagag	GATGATCATGTG
586	GTGGTGCTCATCTGAAAAGATGACGATCAC STCATVCTCATCNNNNNNGATGAGBATGAS 4 Chrom 12 NC_000012.10[9365995..9366024] + Human		GTGGTGCTCATCTGAAAAGATGACGATCAC		GTGGTGCTCATC		gatgagcaccac	GATGACGATCAC
587	GTGATCGTCATCTTTTCAGATGAGCACCAC STCATVCTCATCNNNNNNGATGAGBATGAS 4 Chrom 12 NC_000012.10[9453481..9453510] + Human		GTGATCGTCATCTTTTCAGATGAGCACCAC		GTGATCGTCATC		gatgacgatcac	GATGAGCACCAC
588	GTCATATTCTTCCATGATGTTGAGCATTAC STCATVCTCATCNNNNNNGATGAGBATGAS 4 Chrom 12 NC_000012.10[13798033..13798062] + Human		GTCATATTCTTCCATGATGTTGAGCATTAC		GTCATATTCTTC		gaagaatatgac	GTTGAGCATTAC
589	TTCTTGCTCATCCTGCCAGATCAGCATGAT STCATVCTCATCNNNNNNGATGAGBATGAS 4 Chrom 12 NC_000012.10[74120207..74120236] + Human		TTCTTGCTCATCCTGCCAGATCAGCATGAT		TTCTTGCTCATC		gatgagcaagaa	GATCAGCATGAT
590	CTCACCCTAATCTTTTATCATGAAGATGAG STCATVCTCATCNNNNNNGATGAGBATGAS 4 Chrom 13 NC_000013.9[20398150..20398179] + Human		CTCACCCTAATCTTTTATCATGAAGATGAG		CTCACCCTAATC		gattagggtgag	CATGAAGATGAG
591	CTCTTCCACATCCTTTCAGATTAGTGTGAG STCATVCTCATCNNNNNNGATGAGBATGAS 4 Chrom 13 NC_000013.9[27774082..27774111] + Human		CTCTTCCACATCCTTTCAGATTAGTGTGAG		CTCTTCCACATC		gatgtggaagag	GATTAGTGTGAG
592	GTCATGCTCTTTTGTAAACATGAATATGAG STCATVCTCATCNNNNNNGATGAGBATGAS 4 Chrom 14 NC_000014.7[21206581..21206610] + Human		GTCATGCTCTTTTGTAAACATGAATATGAG		GTCATGCTCTTT		aaagagcatgac	CATGAATATGAG
593	GTAATAATCATCAATCTTCATGAGCATGTG STCATVCTCATCNNNNNNGATGAGBATGAS 4 Chrom 14 NC_000014.7[68532496..68532525] + Human		GTAATAATCATCAATCTTCATGAGCATGTG		GTAATAATCATC		gatgattattac	CATGAGCATGTG
594	GTCATTCTCATGTACATTGATGTCCATGAG STCATVCTCATCNNNNNNGATGAGBATGAS 4 Chrom 14 NC_000014.7[81996104..81996133] + Human		GTCATTCTCATGTACATTGATGTCCATGAG		GTCATTCTCATG		catgagaatgac	GATGTCCATGAG
595	GTCTTCCTCATTTCTTTTGATTAGTCTGAG STCATVCTCATCNNNNNNGATGAGBATGAS 4 Chrom 14 NC_000014.7[85110017..85110046] + Human		GTCTTCCTCATTTCTTTTGATTAGTCTGAG		GTCTTCCTCATT		aatgaggaagac	GATTAGTCTGAG
596	CTCTTCTTCATCTATTGAGATGATCATGTG STCATVCTCATCNNNNNNGATGAGBATGAS 4 Chrom 15 NC_000015.8[89670631..89670660] + Human		CTCTTCTTCATCTATTGAGATGATCATGTG		CTCTTCTTCATC		gatgaagaagag	GATGATCATGTG
597	TTCATACTCATGCAAGCGTATCAGCATGAC STCATVCTCATCNNNNNNGATGAGBATGAS 4 Chrom 15 NC_000015.8[91047814..91047843] + Human		TTCATACTCATGCAAGCGTATCAGCATGAC		TTCATACTCATG		catgagtatgaa	TATCAGCATGAC
598	CACATGCCCATCAGGAACGATGAGCCTGTC STCATVCTCATCNNNNNNGATGAGBATGAS 4 Chrom 16 NC_000016.8[3666308..3666337] + Human		CACATGCCCATCAGGAACGATGAGCCTGTC		CACATGCCCATC		gatgggcatgtg	GATGAGCCTGTC
599	CTCGTGCTTATCCGAGCTGATCAGCATGTG STCATVCTCATCNNNNNNGATGAGBATGAS 4 Chrom 16 NC_000016.8[53705478..53705507] + Human		CTCGTGCTTATCCGAGCTGATCAGCATGTG		CTCGTGCTTATC		gataagcacgag	GATCAGCATGTG
600	ATCAGCCTCATCCTGAGAGATGAGCTAGAG STCATVCTCATCNNNNNNGATGAGBATGAS 4 Chrom 17 NC_000017.9[38110204..38110233] + Human		ATCAGCCTCATCCTGAGAGATGAGCTAGAG		ATCAGCCTCATC		gatgaggctgat	GATGAGCTAGAG
601	GTCATCATCACCACTTTGGATGATCATTAC STCATVCTCATCNNNNNNGATGAGBATGAS 4 Chrom 17 NC_000017.9[47091987..47092016] + Human		GTCATCATCACCACTTTGGATGATCATTAC		GTCATCATCACC		ggtgatgatgac	GATGATCATTAC
602	ATCATGCTGATCAGACAAGATGAGCAAGAT STCATVCTCATCNNNNNNGATGAGBATGAS 4 Chrom 17 NC_000017.9[64465869..64465898] + Human		ATCATGCTGATCAGACAAGATGAGCAAGAT		ATCATGCTGATC		gatcagcatgat	GATGAGCAAGAT
603	CTCAGACTCATGGCAGGTGACGGGGATGAG STCATVCTCATCNNNNNNGATGAGBATGAS 4 Chrom 17 NC_000017.9[73988315..73988344] + Human		CTCAGACTCATGGCAGGTGACGGGGATGAG		CTCAGACTCATG		catgagtctgag	GACGGGGATGAG
604	GTCATGCTATTCCAAAAATATGAGTTTGAG STCATVCTCATCNNNNNNGATGAGBATGAS 4 Chrom 17 NC_000017.9[76179202..76179231] + Human		GTCATGCTATTCCAAAAATATGAGTTTGAG		GTCATGCTATTC		gaatagcatgac	TATGAGTTTGAG
605	TTCATGATCATCCCAACTGAAGAGAATGAC STCATVCTCATCNNNNNNGATGAGBATGAS 4 Chrom 18 NC_000018.8[40340455..40340484] + Human		TTCATGATCATCCCAACTGAAGAGAATGAC		TTCATGATCATC		gatgatcatgaa	GAAGAGAATGAC
606	GTCCTGCTCCTCCTGATTGATGGTGATGAG STCATVCTCATCNNNNNNGATGAGBATGAS 4 Chrom 19 NC_000019.8[54366446..54366475] + Human		GTCCTGCTCCTCCTGATTGATGGTGATGAG		GTCCTGCTCCTC		gaggagcaggac	GATGGTGATGAG
607	CTCCTCCTCAGCGTTTTGGAAGAGTTTGAG STCATVCTCATCNNNNNNGATGAGBATGAS 4 Chrom 20 NC_000020.9[11690293..11690322] + Human		CTCCTCCTCAGCGTTTTGGAAGAGTTTGAG		CTCCTCCTCAGC		gctgaggaggag	GAAGAGTTTGAG
608	GTCGTCCTCAGCGTGCAGGATGAGCAGGGG STCATVCTCATCNNNNNNGATGAGBATGAS 4 Chrom 20 NC_000020.9[25232216..25232245] + Human		GTCGTCCTCAGCGTGCAGGATGAGCAGGGG		GTCGTCCTCAGC		gctgaggacgac	GATGAGCAGGGG
609	CTCATGCTCTTAACAACCTATGAGGAGGAG STCATVCTCATCNNNNNNGATGAGBATGAS 4 Chrom 20 NC_000020.9[31334128..31334157] + Human		CTCATGCTCTTAACAACCTATGAGGAGGAG		CTCATGCTCTTA		taagagcatgag	TATGAGGAGGAG
610	CACATCCCCATCTTTGCAGATGGTGATGAC STCATVCTCATCNNNNNNGATGAGBATGAS 4 Chrom 20 NC_000020.9[37363426..37363455] + Human		CACATCCCCATCTTTGCAGATGGTGATGAC		CACATCCCCATC		gatggggatgtg	GATGGTGATGAC
611	ATCATGCTCATTTTTGGTGATGAGCATACC STCATVCTCATCNNNNNNGATGAGBATGAS 4 Chrom 20 NC_000020.9[38353561..38353590] + Human		ATCATGCTCATTTTTGGTGATGAGCATACC		ATCATGCTCATT		aatgagcatgat	GATGAGCATACC
612	CTCATCCTCCTGGCCCAAGATGGGAATGAG STCATVCTCATCNNNNNNGATGAGBATGAS 4 Chrom 20 NC_000020.9[47265048..47265077] + Human		CTCATCCTCCTGGCCCAAGATGGGAATGAG		CTCATCCTCCTG		caggaggatgag	GATGGGAATGAG
613	GTCGTAGTCATCGCACACGTTGAGGATGTC STCATVCTCATCNNNNNNGATGAGBATGAS 4 Chrom 20 NC_000020.9[49059956..49059985] + Human		GTCGTAGTCATCGCACACGTTGAGGATGTC		GTCGTAGTCATC		gatgactacgac	GTTGAGGATGTC
614	CTTGTCCTCATCCCCACCCATGAGCAGGAC STCATVCTCATCNNNNNNGATGAGBATGAS 4 Chrom 22 NC_000022.9[18285519..18285548] + Human		CTTGTCCTCATCCCCACCCATGAGCAGGAC		CTTGTCCTCATC		gatgaggacaag	CATGAGCAGGAC
615	CTCTGGCTCATCATTTGCCATGAGCTTGAG STCATVCTCATCNNNNNNGATGAGBATGAS 4 Chrom 22 NC_000022.9[28845808..28845837] + Human		CTCTGGCTCATCATTTGCCATGAGCTTGAG		CTCTGGCTCATC		gatgagccagag	CATGAGCTTGAG
616	TTCATCCTCCTCACGCCCGATGAGGTTCAG STCATVCTCATCNNNNNNGATGAGBATGAS 4 Chrom 22 NC_000022.9[46225131..46225160] + Human		TTCATCCTCCTCACGCCCGATGAGGTTCAG		TTCATCCTCCTC		gaggaggatgaa	GATGAGGTTCAG
617	CACTTACTCATCTCTCTTGCTGAACATGAG STCATVCTCATCNNNNNNGATGAGBATGAS 4 Chrom X NC_000023.9[11217355..11217384] + Human		CACTTACTCATCTCTCTTGCTGAACATGAG		CACTTACTCATC		gatgagtaagtg	GCTGAACATGAG
618	CTCAGACCCATCTCTGTGGATGAGCTGGAC STCATVCTCATCNNNNNNGATGAGBATGAS 4 Chrom X NC_000023.9[64974376..64974405] + Human		CTCAGACCCATCTCTGTGGATGAGCTGGAC		CTCAGACCCATC		gatgggtctgag	GATGAGCTGGAC
619	CTCAAACTCATTCAAAAAAATGAAGATGAG STCATVCTCATCNNNNNNGATGAGBATGAS 4 Chrom X NC_000023.9[93681792..93681821] + Human		CTCAAACTCATTCAAAAAAATGAAGATGAG		CTCAAACTCATT		aatgagtttgag	AATGAAGATGAG
620	CTTTTCTAGTTAACAAAAAAATGCAAAAA CTTTTSCAGTTTNNNNNAAACTGSAAAAG 4 Chrom 1 NC_000001.9[50906328..50906356] + Human		CTTTTCTAGTTAACAAAAAAATGCAAAAA		CTTTTCTAGTTA		taactagaaaag	AAAATGCAAAAA
621	CTTTTCTGGTTTTCCGTAAACTTCAACAG CTTTTSCAGTTTNNNNNAAACTGSAAAAG 4 Chrom 1 NC_000001.9[155687816..155687844] + Human		CTTTTCTGGTTTTCCGTAAACTTCAACAG		CTTTTCTGGTTT		aaaccagaaaag	AAACTTCAACAG
622	CTGTTGTAGTTTAGAACAGACTTCAAAAG CTTTTSCAGTTTNNNNNAAACTGSAAAAG 4 Chrom 1 NC_000001.9[239563023..239563051] + Human		CTGTTGTAGTTTAGAACAGACTTCAAAAG		CTGTTGTAGTTT		aaactacaacag	AGACTTCAAAAG
623	CTTTTGCACTATTAGCAAAACTGGAAAGT CTTTTSCAGTTTNNNNNAAACTGSAAAAG 4 Chrom 2 NC_000002.10[76913608..76913636] + Human		CTTTTGCACTATTAGCAAAACTGGAAAGT		CTTTTGCACTAT		atagtgcaaaag	AAACTGGAAAGT
624	GTTTTCCAATTTTTAGAAAATGGGAAAAG CTTTTSCAGTTTNNNNNAAACTGSAAAAG 4 Chrom 2 NC_000002.10[127807814..127807842] + Human		GTTTTCCAATTTTTAGAAAATGGGAAAAG		GTTTTCCAATTT		aaattggaaaac	AAATGGGAAAAG
625	CTTTAGTAGTTTAGAGAAAACATCAAAAG CTTTTSCAGTTTNNNNNAAACTGSAAAAG 4 Chrom 2 NC_000002.10[132118712..132118740] + Human		CTTTAGTAGTTTAGAGAAAACATCAAAAG		CTTTAGTAGTTT		aaactactaaag	AAACATCAAAAG
626	GTTTTACAGTTTCCTAAAAACTGGGAAAA CTTTTSCAGTTTNNNNNAAACTGSAAAAG 4 Chrom 2 NC_000002.10[198843778..198843806] + Human		GTTTTACAGTTTCCTAAAAACTGGGAAAA		GTTTTACAGTTT		aaactgtaaaac	AAACTGGGAAAA
627	ATTATCCAGTTTCTTCTAAAGAGGAAAAG CTTTTSCAGTTTNNNNNAAACTGSAAAAG 4 Chrom 2 NC_000002.10[207988770..207988798] + Human		ATTATCCAGTTTCTTCTAAAGAGGAAAAG		ATTATCCAGTTT		aaactggataat	AAAGAGGAAAAG
628	CTTTTCCTATTTTTAGAAAACAACAAAAG CTTTTSCAGTTTNNNNNAAACTGSAAAAG 4 Chrom 3 NC_000003.10[3041297..3041325] + Human		CTTTTCCTATTTTTAGAAAACAACAAAAG		CTTTTCCTATTT		aaataggaaaag	AAACAACAAAAG
629	CTTTTGCATTTCACCCCAAACTGGAATAT CTTTTSCAGTTTNNNNNAAACTGSAAAAG 4 Chrom 3 NC_000003.10[110466995..110467023] + Human		CTTTTGCATTTCACCCCAAACTGGAATAT		CTTTTGCATTTC		gaaatgcaaaag	AAACTGGAATAT
630	CTCTTGCATTTTAACCTAAACAGCAACAG CTTTTSCAGTTTNNNNNAAACTGSAAAAG 4 Chrom 4 NC_000004.10[24188168..24188196] + Human		CTCTTGCATTTTAACCTAAACAGCAACAG		CTCTTGCATTTT		aaaatgcaagag	AAACAGCAACAG
631	GTTTAGCAGTTTTAACTGAACTAGAAAAG CTTTTSCAGTTTNNNNNAAACTGSAAAAG 4 Chrom 4 NC_000004.10[41542653..41542681] + Human		GTTTAGCAGTTTTAACTGAACTAGAAAAG		GTTTAGCAGTTT		aaactgctaaac	GAACTAGAAAAG
632	CTTTTCAAATTTATTAAAAACTGAAAATG CTTTTSCAGTTTNNNNNAAACTGSAAAAG 4 Chrom 4 NC_000004.10[64956685..64956713] + Human		CTTTTCAAATTTATTAAAAACTGAAAATG		CTTTTCAAATTT		aaatttgaaaag	AAACTGAAAATG
633	CTTTTACACTTTGACAGAAAAAGGAAAAG CTTTTSCAGTTTNNNNNAAACTGSAAAAG 4 Chrom 4 NC_000004.10[115782442..115782470] + Human		CTTTTACACTTTGACAGAAAAAGGAAAAG		CTTTTACACTTT		aaagtgtaaaag	AAAAAGGAAAAG
634	CTTCTGCAGTTGACCATAAACTGGAAGAA CTTTTSCAGTTTNNNNNAAACTGSAAAAG 4 Chrom 4 NC_000004.10[121382261..121382289] + Human		CTTCTGCAGTTGACCATAAACTGGAAGAA		CTTCTGCAGTTG		caactgcagaag	AAACTGGAAGAA
635	CTTTTGTTGTTTTGGGTAAACAACAAAAG CTTTTSCAGTTTNNNNNAAACTGSAAAAG 4 Chrom 4 NC_000004.10[128180027..128180055] + Human		CTTTTGTTGTTTTGGGTAAACAACAAAAG		CTTTTGTTGTTT		aaacaacaaaag	AAACAACAAAAG
636	CTTTTCCAGAATACTTAAATCTGGAAAAA CTTTTSCAGTTTNNNNNAAACTGSAAAAG 4 Chrom 4 NC_000004.10[133443483..133443511] + Human		CTTTTCCAGAATACTTAAATCTGGAAAAA		CTTTTCCAGAAT		attctggaaaag	AATCTGGAAAAA
637	CTTTGGCAGCTTTACATAAACTGTAAATG CTTTTSCAGTTTNNNNNAAACTGSAAAAG 4 Chrom 4 NC_000004.10[137276914..137276942] + Human		CTTTGGCAGCTTTACATAAACTGTAAATG		CTTTGGCAGCTT		aagctgccaaag	AAACTGTAAATG
638	CCTATGCAGTTTAAGAAAAACAGGATAAG CTTTTSCAGTTTNNNNNAAACTGSAAAAG 4 Chrom 4 NC_000004.10[176968179..176968207] + Human		CCTATGCAGTTTAAGAAAAACAGGATAAG		CCTATGCAGTTT		aaactgcatagg	AAACAGGATAAG
639	CTTTTGCATGTTAAGTGATAATGGAAAAG CTTTTSCAGTTTNNNNNAAACTGSAAAAG 4 Chrom 5 NC_000005.8[52834644..52834672] + Human		CTTTTGCATGTTAAGTGATAATGGAAAAG		CTTTTGCATGTT		aacatgcaaaag	ATAATGGAAAAG
640	CCTTTCCACTTTCCCAAAAACCCCAAAAG CTTTTSCAGTTTNNNNNAAACTGSAAAAG 4 Chrom 5 NC_000005.8[97681457..97681485] + Human		CCTTTCCACTTTCCCAAAAACCCCAAAAG		CCTTTCCACTTT		aaagtggaaagg	AAACCCCAAAAG
641	ATTTTGTAGTTTTACATAAACTGTAAAAC CTTTTSCAGTTTNNNNNAAACTGSAAAAG 4 Chrom 5 NC_000005.8[122468384..122468412] + Human		ATTTTGTAGTTTTACATAAACTGTAAAAC		ATTTTGTAGTTT		aaactacaaaat	AAACTGTAAAAC
642	CTTTTCTAGCTTTTGAAAAACTGCAATAA CTTTTSCAGTTTNNNNNAAACTGSAAAAG 4 Chrom 6 NC_000006.10[77742778..77742806] + Human		CTTTTCTAGCTTTTGAAAAACTGCAATAA		CTTTTCTAGCTT		aagctagaaaag	AAACTGCAATAA
643	CTCTTCCATTTTGCCCTAAAATGGAGAAG CTTTTSCAGTTTNNNNNAAACTGSAAAAG 4 Chrom 6 NC_000006.10[79134244..79134272] + Human		CTCTTCCATTTTGCCCTAAAATGGAGAAG		CTCTTCCATTTT		aaaatggaagag	AAAATGGAGAAG
644	CTTCTGCATTTTCTTTAAGAATGGAAAAG CTTTTSCAGTTTNNNNNAAACTGSAAAAG 4 Chrom 6 NC_000006.10[95524007..95524035] + Human		CTTCTGCATTTTCTTTAAGAATGGAAAAG		CTTCTGCATTTT		aaaatgcagaag	AGAATGGAAAAG
645	CTTATCTAGTTTTCCTCAAACTGAAAAAA CTTTTSCAGTTTNNNNNAAACTGSAAAAG 4 Chrom 6 NC_000006.10[105326419..105326447] + Human		CTTATCTAGTTTTCCTCAAACTGAAAAAA		CTTATCTAGTTT		aaactagataag	AAACTGAAAAAA
646	TTTTTCCAGATTTTTTAAATCTGGGAAAG CTTTTSCAGTTTNNNNNAAACTGSAAAAG 4 Chrom 6 NC_000006.10[125358861..125358889] + Human		TTTTTCCAGATTTTTTAAATCTGGGAAAG		TTTTTCCAGATT		aatctggaaaaa	AATCTGGGAAAG
647	CTTTTCCACTGTGGTTAAAACTGCATAAA CTTTTSCAGTTTNNNNNAAACTGSAAAAG 4 Chrom 6 NC_000006.10[154336290..154336318] + Human		CTTTTCCACTGTGGTTAAAACTGCATAAA		CTTTTCCACTGT		acagtggaaaag	AAACTGCATAAA
648	CTTTTCCTGATTCCAATCAACTGGAAATG CTTTTSCAGTTTNNNNNAAACTGSAAAAG 4 Chrom 6 NC_000006.10[160718673..160718701] + Human		CTTTTCCTGATTCCAATCAACTGGAAATG		CTTTTCCTGATT		aatcaggaaaag	CAACTGGAAATG
649	CATTTCCAGCTTATGAAAAACTGGAAGAC CTTTTSCAGTTTNNNNNAAACTGSAAAAG 4 Chrom 7 NC_000007.12[19710446..19710474] + Human		CATTTCCAGCTTATGAAAAACTGGAAGAC		CATTTCCAGCTT		aagctggaaatg	AAACTGGAAGAC
650	CTATTCCAGTGTTCTCAAAATTGCTAAAG CTTTTSCAGTTTNNNNNAAACTGSAAAAG 4 Chrom 7 NC_000007.12[46690747..46690775] + Human		CTATTCCAGTGTTCTCAAAATTGCTAAAG		CTATTCCAGTGT		acactggaatag	AAATTGCTAAAG
651	CTTTCCCAGTTCCTCTAAAATTGGAAAAC CTTTTSCAGTTTNNNNNAAACTGSAAAAG 4 Chrom 7 NC_000007.12[62441252..62441280] + Human		CTTTCCCAGTTCCTCTAAAATTGGAAAAC		CTTTCCCAGTTC		gaactgggaaag	AAATTGGAAAAC
652	GTTTTCCAATTTTAGAGGAACTGGGAAAG CTTTTSCAGTTTNNNNNAAACTGSAAAAG 4 Chrom 7 NC_000007.12[62502457..62502485] + Human		GTTTTCCAATTTTAGAGGAACTGGGAAAG		GTTTTCCAATTT		aaattggaaaac	GAACTGGGAAAG
653	CTTATACAGTTTAATTGAATTTGGAAAAG CTTTTSCAGTTTNNNNNAAACTGSAAAAG 4 Chrom 7 NC_000007.12[82379316..82379344] + Human		CTTATACAGTTTAATTGAATTTGGAAAAG		CTTATACAGTTT		aaactgtataag	AATTTGGAAAAG
654	TTTTTCCAGCTTTTATACATCTGGAAAAG CTTTTSCAGTTTNNNNNAAACTGSAAAAG 4 Chrom 7 NC_000007.12[128752299..128752327] + Human		TTTTTCCAGCTTTTATACATCTGGAAAAG		TTTTTCCAGCTT		aagctggaaaaa	CATCTGGAAAAG
655	TTTTTCCTGTTTTTTTAAAACTCCAAAAC CTTTTSCAGTTTNNNNNAAACTGSAAAAG 4 Chrom 8 NC_000008.9[29530223..29530251] + Human		TTTTTCCTGTTTTTTTAAAACTCCAAAAC		TTTTTCCTGTTT		aaacaggaaaaa	AAACTCCAAAAC
656	CTTTTGCAGACTTAAAAAAAATGGAAATG CTTTTSCAGTTTNNNNNAAACTGSAAAAG 4 Chrom 8 NC_000008.9[41237518..41237546] + Human		CTTTTGCAGACTTAAAAAAAATGGAAATG		CTTTTGCAGACT		agtctgcaaaag	AAAATGGAAATG
657	CTTTAGCAGTGTCCTTTAAAATAGAAAAG CTTTTSCAGTTTNNNNNAAACTGSAAAAG 4 Chrom 8 NC_000008.9[61161858..61161886] + Human		CTTTAGCAGTGTCCTTTAAAATAGAAAAG		CTTTAGCAGTGT		acactgctaaag	AAAATAGAAAAG
658	CTTTTAAAGTTTCCCTCAAAATGCTAAAG CTTTTSCAGTTTNNNNNAAACTGSAAAAG 4 Chrom 8 NC_000008.9[81122792..81122820] + Human		CTTTTAAAGTTTCCCTCAAAATGCTAAAG		CTTTTAAAGTTT		aaactttaaaag	AAAATGCTAAAG
659	CTTTAACAGTTTCACAGAAAATGCAGAAG CTTTTSCAGTTTNNNNNAAACTGSAAAAG 4 Chrom 9 NC_000009.10[3589356..3589384] + Human		CTTTAACAGTTTCACAGAAAATGCAGAAG		CTTTAACAGTTT		aaactgttaaag	AAAATGCAGAAG
660	CTTGTTCAGTTTTGCCTAACCTGGATAAG CTTTTSCAGTTTNNNNNAAACTGSAAAAG 4 Chrom 9 NC_000009.10[86408881..86408909] + Human		CTTGTTCAGTTTTGCCTAACCTGGATAAG		CTTGTTCAGTTT		aaactgaacaag	AACCTGGATAAG
661	TTCTTCCAGTTTGTTACAGACTGAAAAAG CTTTTSCAGTTTNNNNNAAACTGSAAAAG 4 Chrom 9 NC_000009.10[87382556..87382584] + Human		TTCTTCCAGTTTGTTACAGACTGAAAAAG		TTCTTCCAGTTT		aaactggaagaa	AGACTGAAAAAG
662	ATTTTGTAGTTTCAGCTGAACTACAAAAG CTTTTSCAGTTTNNNNNAAACTGSAAAAG 4 Chrom 9 NC_000009.10[97026928..97026956] + Human		ATTTTGTAGTTTCAGCTGAACTACAAAAG		ATTTTGTAGTTT		aaactacaaaat	GAACTACAAAAG
663	TTTTGCCAGTTTGGGGAAAACAGCAAAAC CTTTTSCAGTTTNNNNNAAACTGSAAAAG 4 Chrom 9 NC_000009.10[108796355..108796383] + Human		TTTTGCCAGTTTGGGGAAAACAGCAAAAC		TTTTGCCAGTTT		aaactggcaaaa	AAACAGCAAAAC
664	ATTTTACAGTTTTAAAAAAACTGCAATAT CTTTTSCAGTTTNNNNNAAACTGSAAAAG 4 Chrom 9 NC_000009.10[109302432..109302460] + Human		ATTTTACAGTTTTAAAAAAACTGCAATAT		ATTTTACAGTTT		aaactgtaaaat	AAACTGCAATAT
665	CTTTTCCAGCTCCCCCAAAACTGCCAACG CTTTTSCAGTTTNNNNNAAACTGSAAAAG 4 Chrom 9 NC_000009.10[129237096..129237124] + Human		CTTTTCCAGCTCCCCCAAAACTGCCAACG		CTTTTCCAGCTC		gagctggaaaag	AAACTGCCAACG
666	ATTTTGAAGTTTATATGGAAATGCAAAAG CTTTTSCAGTTTNNNNNAAACTGSAAAAG 4 Chrom 10 NC_000010.9[1421049..1421077] + Human		ATTTTGAAGTTTATATGGAAATGCAAAAG		ATTTTGAAGTTT		aaacttcaaaat	GAAATGCAAAAG
667	CTTTTTCACTTTTTAAGAAACTGCCAAAC CTTTTSCAGTTTNNNNNAAACTGSAAAAG 4 Chrom 10 NC_000010.9[89286976..89287004] + Human		CTTTTTCACTTTTTAAGAAACTGCCAAAC		CTTTTTCACTTT		aaagtgaaaaag	AAACTGCCAAAC
668	ATTTTGAAGTTTACAGCAAACTTTAAAAG CTTTTSCAGTTTNNNNNAAACTGSAAAAG 4 Chrom 10 NC_000010.9[101045841..101045869] + Human		ATTTTGAAGTTTACAGCAAACTTTAAAAG		ATTTTGAAGTTT		aaacttcaaaat	AAACTTTAAAAG
669	CTTTTCCAGAATATGTCAATCTGGAAAAC CTTTTSCAGTTTNNNNNAAACTGSAAAAG 4 Chrom 11 NC_000011.8[71774844..71774872] + Human		CTTTTCCAGAATATGTCAATCTGGAAAAC		CTTTTCCAGAAT		attctggaaaag	AATCTGGAAAAC
670	CTTTTGTATTTTGATGAATACTGCAGAAG CTTTTSCAGTTTNNNNNAAACTGSAAAAG 4 Chrom 12 NC_000012.10[57076197..57076225] + Human		CTTTTGTATTTTGATGAATACTGCAGAAG		CTTTTGTATTTT		aaaatacaaaag	ATACTGCAGAAG
671	CTTTTGCTTTTTTAAAGAAACTGGGGAAG CTTTTSCAGTTTNNNNNAAACTGSAAAAG 4 Chrom 12 NC_000012.10[70382128..70382156] + Human		CTTTTGCTTTTTTAAAGAAACTGGGGAAG		CTTTTGCTTTTT		aaaaagcaaaag	AAACTGGGGAAG
672	ATTTTCTAGTTTTATACAAACTAGAAAAA CTTTTSCAGTTTNNNNNAAACTGSAAAAG 4 Chrom 12 NC_000012.10[91425266..91425294] + Human		ATTTTCTAGTTTTATACAAACTAGAAAAA		ATTTTCTAGTTT		aaactagaaaat	AAACTAGAAAAA
673	TTTTTACAGTTTGATTAAAACTTGAAAAT CTTTTSCAGTTTNNNNNAAACTGSAAAAG 4 Chrom 12 NC_000012.10[100253199..100253227] + Human		TTTTTACAGTTTGATTAAAACTTGAAAAT		TTTTTACAGTTT		aaactgtaaaaa	AAACTTGAAAAT
674	CTTCTCCAGTATTGACTAAACTGGTAAAA CTTTTSCAGTTTNNNNNAAACTGSAAAAG 4 Chrom 13 NC_000013.9[28181525..28181553] + Human		CTTCTCCAGTATTGACTAAACTGGTAAAA		CTTCTCCAGTAT		atactggagaag	AAACTGGTAAAA
675	ATTTTCCAATTTATATGGAACTACAAAAG CTTTTSCAGTTTNNNNNAAACTGSAAAAG 4 Chrom 13 NC_000013.9[59735168..59735196] + Human		ATTTTCCAATTTATATGGAACTACAAAAG		ATTTTCCAATTT		aaattggaaaat	GAACTACAAAAG
676	CTTTTCAAGTTGCCATAAAACTTCAAAAA CTTTTSCAGTTTNNNNNAAACTGSAAAAG 4 Chrom 13 NC_000013.9[76404795..76404823] + Human		CTTTTCAAGTTGCCATAAAACTTCAAAAA		CTTTTCAAGTTG		caacttgaaaag	AAACTTCAAAAA
677	CTTTAGTAGTTTAGAGAAAACGTCAAAAG CTTTTSCAGTTTNNNNNAAACTGSAAAAG 4 Chrom 14 NC_000014.7[18682214..18682242] + Human		CTTTAGTAGTTTAGAGAAAACGTCAAAAG		CTTTAGTAGTTT		aaactactaaag	AAACGTCAAAAG
678	CTTTTGACGTTTTCTCTAAACTACTAAAG CTTTTSCAGTTTNNNNNAAACTGSAAAAG 4 Chrom 14 NC_000014.7[19033142..19033170] + Human		CTTTTGACGTTTTCTCTAAACTACTAAAG		CTTTTGACGTTT		aaacgtcaaaag	AAACTACTAAAG
679	CTTTTGCCTTTTGGTTACAACTACAAAAG CTTTTSCAGTTTNNNNNAAACTGSAAAAG 4 Chrom 14 NC_000014.7[32526264..32526292] + Human		CTTTTGCCTTTTGGTTACAACTACAAAAG		CTTTTGCCTTTT		aaaaggcaaaag	CAACTACAAAAG
680	CTCTTGCAGGTTGGACAAAGCTGGAGAAG CTTTTSCAGTTTNNNNNAAACTGSAAAAG 4 Chrom 15 NC_000015.8[72649569..72649597] + Human		CTCTTGCAGGTTGGACAAAGCTGGAGAAG		CTCTTGCAGGTT		aacctgcaagag	AAGCTGGAGAAG
681	ATTTCCCAGTTTCCTGAAAATTGGAAAAC CTTTTSCAGTTTNNNNNAAACTGSAAAAG 4 Chrom 16 NC_000016.8[74649077..74649105] + Human		ATTTCCCAGTTTCCTGAAAATTGGAAAAC		ATTTCCCAGTTT		aaactgggaaat	AAATTGGAAAAC
682	CTTTTCCAGCCTAACTTAAACTGCAGAAT CTTTTSCAGTTTNNNNNAAACTGSAAAAG 4 Chrom 17 NC_000017.9[43498451..43498479] + Human		CTTTTCCAGCCTAACTTAAACTGCAGAAT		CTTTTCCAGCCT		aggctggaaaag	AAACTGCAGAAT
683	CTTTTCCCTTTTCTGTTAAAATGGAAGAG CTTTTSCAGTTTNNNNNAAACTGSAAAAG 4 Chrom 18 NC_000018.8[20240249..20240277] + Human		CTTTTCCCTTTTCTGTTAAAATGGAAGAG		CTTTTCCCTTTT		aaaagggaaaag	AAAATGGAAGAG
684	CTTTCCCAGTATCAAATAATCTGGAAAAC CTTTTSCAGTTTNNNNNAAACTGSAAAAG 4 Chrom 18 NC_000018.8[24850907..24850935] + Human		CTTTCCCAGTATCAAATAATCTGGAAAAC		CTTTCCCAGTAT		atactgggaaag	AATCTGGAAAAC
685	CTGTTGCATTTTATATTAAACTTCAAAGG CTTTTSCAGTTTNNNNNAAACTGSAAAAG 4 Chrom 18 NC_000018.8[56209210..56209238] + Human		CTGTTGCATTTTATATTAAACTTCAAAGG		CTGTTGCATTTT		aaaatgcaacag	AAACTTCAAAGG
686	TTATTCCAGTTTCCCAGAAGCTGGACAAG CTTTTSCAGTTTNNNNNAAACTGSAAAAG 4 Chrom 20 NC_000020.9[1305433..1305461] + Human		TTATTCCAGTTTCCCAGAAGCTGGACAAG		TTATTCCAGTTT		aaactggaataa	AAGCTGGACAAG
687	CATTTTCAGTTTCCTACAAGCTGGAACAG CTTTTSCAGTTTNNNNNAAACTGSAAAAG 4 Chrom 20 NC_000020.9[41913907..41913935] + Human		CATTTTCAGTTTCCTACAAGCTGGAACAG		CATTTTCAGTTT		aaactgaaaatg	AAGCTGGAACAG
688	CTTTTGACGTTTTCTCTAAACTACTAAAG CTTTTSCAGTTTNNNNNAAACTGSAAAAG 4 Chrom 22 NC_000022.9[14610786..14610814] + Human		CTTTTGACGTTTTCTCTAAACTACTAAAG		CTTTTGACGTTT		aaacgtcaaaag	AAACTACTAAAG
689	CATTTGTAGTTTTTATCAAATTTGAAAAG CTTTTSCAGTTTNNNNNAAACTGSAAAAG 4 Chrom X NC_000023.9[95736374..95736402] + Human		CATTTGTAGTTTTTATCAAATTTGAAAAG		CATTTGTAGTTT		aaactacaaatg	AAATTTGAAAAG
690	CTTTGGAAGTTTCCCTGAAAAAGGGAAAAG CTTTTSCAGTTTNNNNNNAAACTGSAAAAG 4 Chrom 1 NC_000001.9[833612..833641] + Human		CTTTGGAAGTTTCCCTGAAAAAGGGAAAAG		CTTTGGAAGTTT		aaacttccaaag	AAAAGGGAAAAG
691	ATTTTCTAGTTTGGAAGAAAACTGCATATG CTTTTSCAGTTTNNNNNNAAACTGSAAAAG 4 Chrom 1 NC_000001.9[35209609..35209638] + Human		ATTTTCTAGTTTGGAAGAAAACTGCATATG		ATTTTCTAGTTT		aaactagaaaat	AAACTGCATATG
692	CATTTGCAGTATTGTAATAAGCAGCAAAAG CTTTTSCAGTTTNNNNNNAAACTGSAAAAG 4 Chrom 1 NC_000001.9[185559355..185559384] + Human		CATTTGCAGTATTGTAATAAGCAGCAAAAG		CATTTGCAGTAT		atactgcaaatg	AAGCAGCAAAAG
693	ACTTTGCAGTTTAGTGTAAAACTTGAAAAC CTTTTSCAGTTTNNNNNNAAACTGSAAAAG 4 Chrom 1 NC_000001.9[213100729..213100758] + Human		ACTTTGCAGTTTAGTGTAAAACTTGAAAAC		ACTTTGCAGTTT		aaactgcaaagt	AAACTTGAAAAC
694	TTTCTGCAGTTTTGAAGAAAACTGGATAAA CTTTTSCAGTTTNNNNNNAAACTGSAAAAG 4 Chrom 2 NC_000002.10[58610689..58610718] + Human		TTTCTGCAGTTTTGAAGAAAACTGGATAAA		TTTCTGCAGTTT		aaactgcagaaa	AAACTGGATAAA
695	CTATTCCATTTTCCACTGAATCTTCAAAAG CTTTTSCAGTTTNNNNNNAAACTGSAAAAG 4 Chrom 2 NC_000002.10[64738543..64738572] + Human		CTATTCCATTTTCCACTGAATCTTCAAAAG		CTATTCCATTTT		aaaatggaatag	AATCTTCAAAAG
696	CTGTTCCACTTTTCCAAAAAACAGGGAAAG CTTTTSCAGTTTNNNNNNAAACTGSAAAAG 4 Chrom 2 NC_000002.10[125085753..125085782] + Human		CTGTTCCACTTTTCCAAAAAACAGGGAAAG		CTGTTCCACTTT		aaagtggaacag	AAACAGGGAAAG
697	CCTTTGCATTTTCAATGAAGAGTGGAAAAG CTTTTSCAGTTTNNNNNNAAACTGSAAAAG 4 Chrom 2 NC_000002.10[201094297..201094326] + Human		CCTTTGCATTTTCAATGAAGAGTGGAAAAG		CCTTTGCATTTT		aaaatgcaaagg	AGAGTGGAAAAG
698	CTTTTGCATGTTTTCTTCATAATGCAAAAG CTTTTSCAGTTTNNNNNNAAACTGSAAAAG 4 Chrom 3 NC_000003.10[4857507..4857536] + Human		CTTTTGCATGTTTTCTTCATAATGCAAAAG		CTTTTGCATGTT		aacatgcaaaag	ATAATGCAAAAG
699	CTATTGCATTTTTATGGATAACAGCAAAAG CTTTTSCAGTTTNNNNNNAAACTGSAAAAG 4 Chrom 3 NC_000003.10[28107588..28107617] + Human		CTATTGCATTTTTATGGATAACAGCAAAAG		CTATTGCATTTT		aaaatgcaatag	TAACAGCAAAAG
700	TTTTTCCATTTTATGAAAAAACTGGGAAAT CTTTTSCAGTTTNNNNNNAAACTGSAAAAG 4 Chrom 3 NC_000003.10[29383648..29383677] + Human		TTTTTCCATTTTATGAAAAAACTGGGAAAT		TTTTTCCATTTT		aaaatggaaaaa	AAACTGGGAAAT
701	CCTTTCCACTTTCTTCAGAAACTGCCACAG CTTTTSCAGTTTNNNNNNAAACTGSAAAAG 4 Chrom 3 NC_000003.10[53089102..53089131] + Human		CCTTTCCACTTTCTTCAGAAACTGCCACAG		CCTTTCCACTTT		aaagtggaaagg	AAACTGCCACAG
702	ATTTTCCACTTTGGCAAGAAAGTAGAAAAG CTTTTSCAGTTTNNNNNNAAACTGSAAAAG 4 Chrom 3 NC_000003.10[82099534..82099563] + Human		ATTTTCCACTTTGGCAAGAAAGTAGAAAAG		ATTTTCCACTTT		aaagtggaaaat	AAAGTAGAAAAG
703	CTGGTGCAGTTTTCCTGAAAACTTCAGAAG CTTTTSCAGTTTNNNNNNAAACTGSAAAAG 4 Chrom 3 NC_000003.10[126625266..126625295] + Human		CTGGTGCAGTTTTCCTGAAAACTTCAGAAG		CTGGTGCAGTTT		aaactgcaccag	AAACTTCAGAAG
704	CATTTCAAGTTTTGGCAGAAACTAGAAAAA CTTTTSCAGTTTNNNNNNAAACTGSAAAAG 4 Chrom 3 NC_000003.10[160285225..160285254] + Human		CATTTCAAGTTTTGGCAGAAACTAGAAAAA		CATTTCAAGTTT		aaacttgaaatg	AAACTAGAAAAA
705	CATGTGCAGTTTTACAAGAAACTGGCAAAC CTTTTSCAGTTTNNNNNNAAACTGSAAAAG 4 Chrom 3 NC_000003.10[163731748..163731777] + Human		CATGTGCAGTTTTACAAGAAACTGGCAAAC		CATGTGCAGTTT		aaactgcacatg	AAACTGGCAAAC
706	CTTTTTCATTTTTGATGGAAATTGCAAAAA CTTTTSCAGTTTNNNNNNAAACTGSAAAAG 4 Chrom 3 NC_000003.10[176020883..176020912] + Human		CTTTTTCATTTTTGATGGAAATTGCAAAAA		CTTTTTCATTTT		aaaatgaaaaag	AAATTGCAAAAA
707	TTTTTACAGTTTCCATCAAAAATGCAAAAA CTTTTSCAGTTTNNNNNNAAACTGSAAAAG 4 Chrom 3 NC_000003.10[187932694..187932723] + Human		TTTTTACAGTTTCCATCAAAAATGCAAAAA		TTTTTACAGTTT		aaactgtaaaaa	AAAATGCAAAAA
708	GTTTGGCAGTTTCTTAAAAAACTGGACATG CTTTTSCAGTTTNNNNNNAAACTGSAAAAG 4 Chrom 4 NC_000004.10[38891185..38891214] + Human		GTTTGGCAGTTTCTTAAAAAACTGGACATG		GTTTGGCAGTTT		aaactgccaaac	AAACTGGACATG
709	TTTTTGTAGTTTAAAGATAAACTTGTAAAG CTTTTSCAGTTTNNNNNNAAACTGSAAAAG 4 Chrom 4 NC_000004.10[52431119..52431148] + Human		TTTTTGTAGTTTAAAGATAAACTTGTAAAG		TTTTTGTAGTTT		aaactacaaaaa	AAACTTGTAAAG
710	CTTTTGCCCTTTAAAAAAAAAAAGCAAAAG CTTTTSCAGTTTNNNNNNAAACTGSAAAAG 4 Chrom 4 NC_000004.10[57123267..57123296] + Human		CTTTTGCCCTTTAAAAAAAAAAAGCAAAAG		CTTTTGCCCTTT		aaagggcaaaag	AAAAAGCAAAAG
711	CTGATGCAGTTTCTCTGAAAACTAGACAAG CTTTTSCAGTTTNNNNNNAAACTGSAAAAG 4 Chrom 4 NC_000004.10[76632557..76632586] + Human		CTGATGCAGTTTCTCTGAAAACTAGACAAG		CTGATGCAGTTT		aaactgcatcag	AAACTAGACAAG
712	CTTTTTCATTTTCTCTACATCCTGCAAAAG CTTTTSCAGTTTNNNNNNAAACTGSAAAAG 4 Chrom 4 NC_000004.10[77575535..77575564] + Human		CTTTTTCATTTTCTCTACATCCTGCAAAAG		CTTTTTCATTTT		aaaatgaaaaag	ATCCTGCAAAAG
713	CCTTTGCAGTATGAGGTGAAACAGCAAAAC CTTTTSCAGTTTNNNNNNAAACTGSAAAAG 4 Chrom 4 NC_000004.10[108291874..108291903] + Human		CCTTTGCAGTATGAGGTGAAACAGCAAAAC		CCTTTGCAGTAT		atactgcaaagg	AAACAGCAAAAC
714	CTTTTTCATTTTCCAGTGAAAAGGCAAAAG CTTTTSCAGTTTNNNNNNAAACTGSAAAAG 4 Chrom 4 NC_000004.10[111815895..111815924] + Human		CTTTTTCATTTTCCAGTGAAAAGGCAAAAG		CTTTTTCATTTT		aaaatgaaaaag	AAAAGGCAAAAG
715	CATTTGTAGTTTCAGTGTACACAGGAAAAG CTTTTSCAGTTTNNNNNNAAACTGSAAAAG 4 Chrom 4 NC_000004.10[130846193..130846222] + Human		CATTTGTAGTTTCAGTGTACACAGGAAAAG		CATTTGTAGTTT		aaactacaaatg	ACACAGGAAAAG
716	TTTTACCAGTTTTTGTTCAAACTGCAAAGA CTTTTSCAGTTTNNNNNNAAACTGSAAAAG 4 Chrom 4 NC_000004.10[158439975..158440004] + Human		TTTTACCAGTTTTTGTTCAAACTGCAAAGA		TTTTACCAGTTT		aaactggtaaaa	AAACTGCAAAGA
717	CTTTTGCAGAGTTCCGGGAAGCTGGAGAAG CTTTTSCAGTTTNNNNNNAAACTGSAAAAG 4 Chrom 4 NC_000004.10[186177886..186177915] + Human		CTTTTGCAGAGTTCCGGGAAGCTGGAGAAG		CTTTTGCAGAGT		actctgcaaaag	AAGCTGGAGAAG
718	ATTTTGCAGGTTTTCTCAAATCTGCAAAAC CTTTTSCAGTTTNNNNNNAAACTGSAAAAG 4 Chrom 5 NC_000005.8[13215600..13215629] + Human		ATTTTGCAGGTTTTCTCAAATCTGCAAAAC		ATTTTGCAGGTT		aacctgcaaaat	AATCTGCAAAAC
719	CTTTTGCATTTAAAAGGTAAACTACAAATG CTTTTSCAGTTTNNNNNNAAACTGSAAAAG 4 Chrom 5 NC_000005.8[39635893..39635922] + Human		CTTTTGCATTTAAAAGGTAAACTACAAATG		CTTTTGCATTTA		taaatgcaaaag	AAACTACAAATG
720	CTGTTCCATTTTCTTCATAATCTGGAAAAA CTTTTSCAGTTTNNNNNNAAACTGSAAAAG 4 Chrom 5 NC_000005.8[43565667..43565696] + Human		CTGTTCCATTTTCTTCATAATCTGGAAAAA		CTGTTCCATTTT		aaaatggaacag	AATCTGGAAAAA
721	CTGTTTCAGTTTTCTCAAAAGCTCCAAAAG CTTTTSCAGTTTNNNNNNAAACTGSAAAAG 4 Chrom 5 NC_000005.8[52632218..52632247] + Human		CTGTTTCAGTTTTCTCAAAAGCTCCAAAAG		CTGTTTCAGTTT		aaactgaaacag	AAGCTCCAAAAG
722	CTTTTCCTATTTAGTAGGAACCTGGAAGAG CTTTTSCAGTTTNNNNNNAAACTGSAAAAG 4 Chrom 5 NC_000005.8[122150739..122150768] + Human		CTTTTCCTATTTAGTAGGAACCTGGAAGAG		CTTTTCCTATTT		aaataggaaaag	AACCTGGAAGAG
723	TTTTTGCAGTATTTCATTAGTCTGGAAAAG CTTTTSCAGTTTNNNNNNAAACTGSAAAAG 4 Chrom 7 NC_000007.12[12086546..12086575] + Human		TTTTTGCAGTATTTCATTAGTCTGGAAAAG		TTTTTGCAGTAT		atactgcaaaaa	AGTCTGGAAAAG
724	CTTTTGCACTATGACAGCAAAATGGAATAG CTTTTSCAGTTTNNNNNNAAACTGSAAAAG 4 Chrom 7 NC_000007.12[33605138..33605167] + Human		CTTTTGCACTATGACAGCAAAATGGAATAG		CTTTTGCACTAT		atagtgcaaaag	AAAATGGAATAG
725	CTTTTCCAGGTCTTTTCAAAACTGGAAATT CTTTTSCAGTTTNNNNNNAAACTGSAAAAG 4 Chrom 7 NC_000007.12[69748771..69748800] + Human		CTTTTCCAGGTCTTTTCAAAACTGGAAATT		CTTTTCCAGGTC		gacctggaaaag	AAACTGGAAATT
726	ATTTTGTAGTTTTTCAGTAAATTGGCAAAG CTTTTSCAGTTTNNNNNNAAACTGSAAAAG 4 Chrom 7 NC_000007.12[134725192..134725221] + Human		ATTTTGTAGTTTTTCAGTAAATTGGCAAAG		ATTTTGTAGTTT		aaactacaaaat	AAATTGGCAAAG
727	CTTCTGCATTTTTCATACAAATTGGAAAAA CTTTTSCAGTTTNNNNNNAAACTGSAAAAG 4 Chrom 8 NC_000008.9[17147809..17147838] + Human		CTTCTGCATTTTTCATACAAATTGGAAAAA		CTTCTGCATTTT		aaaatgcagaag	AAATTGGAAAAA
728	CTTTTACACTTTCCAAGAACACTTGAAAAG CTTTTSCAGTTTNNNNNNAAACTGSAAAAG 4 Chrom 8 NC_000008.9[113248424..113248453] + Human		CTTTTACACTTTCCAAGAACACTTGAAAAG		CTTTTACACTTT		aaagtgtaaaag	ACACTTGAAAAG
729	CTTATCAAGTTTTGTGTGACACAGCAAAAG CTTTTSCAGTTTNNNNNNAAACTGSAAAAG 4 Chrom 8 NC_000008.9[122599519..122599548] + Human		CTTATCAAGTTTTGTGTGACACAGCAAAAG		CTTATCAAGTTT		aaacttgataag	ACACAGCAAAAG
730	CTTTTCAGGTTTTCATTTAAAATGGAAATG CTTTTSCAGTTTNNNNNNAAACTGSAAAAG 4 Chrom 8 NC_000008.9[123194170..123194199] + Human		CTTTTCAGGTTTTCATTTAAAATGGAAATG		CTTTTCAGGTTT		aaacctgaaaag	AAAATGGAAATG
731	CTTTTCTATTTTTCAGAGGAACTTGAAAAG CTTTTSCAGTTTNNNNNNAAACTGSAAAAG 4 Chrom 8 NC_000008.9[130387206..130387235] + Human		CTTTTCTATTTTTCAGAGGAACTTGAAAAG		CTTTTCTATTTT		aaaatagaaaag	GAACTTGAAAAG
732	CTTTTGCAATGTCAAGAGAAACTGGATATG CTTTTSCAGTTTNNNNNNAAACTGSAAAAG 4 Chrom 8 NC_000008.9[134729966..134729995] + Human		CTTTTGCAATGTCAAGAGAAACTGGATATG		CTTTTGCAATGT		acattgcaaaag	AAACTGGATATG
733	CTTTTAAAGTTTAATGTCAAAATGCAAATG CTTTTSCAGTTTNNNNNNAAACTGSAAAAG 4 Chrom 9 NC_000009.10[20597727..20597756] + Human		CTTTTAAAGTTTAATGTCAAAATGCAAATG		CTTTTAAAGTTT		aaactttaaaag	AAAATGCAAATG
734	CCTTTCTAGTTTCAATATAAATAGGAAAAG CTTTTSCAGTTTNNNNNNAAACTGSAAAAG 4 Chrom 9 NC_000009.10[27740353..27740382] + Human		CCTTTCTAGTTTCAATATAAATAGGAAAAG		CCTTTCTAGTTT		aaactagaaagg	AAATAGGAAAAG
735	TTTTTACAGTTTTTAGAAAAAATGGAAAAT CTTTTSCAGTTTNNNNNNAAACTGSAAAAG 4 Chrom 10 NC_000010.9[55100914..55100943] + Human		TTTTTACAGTTTTTAGAAAAAATGGAAAAT		TTTTTACAGTTT		aaactgtaaaaa	AAAATGGAAAAT
736	CTTTTCCAGTAACCCCCAAAACTTCAAAAA CTTTTSCAGTTTNNNNNNAAACTGSAAAAG 4 Chrom 10 NC_000010.9[65643310..65643339] + Human		CTTTTCCAGTAACCCCCAAAACTTCAAAAA		CTTTTCCAGTAA		ttactggaaaag	AAACTTCAAAAA
737	CTTTTGCAGCATCCTTGGCAACTGGAAAGG CTTTTSCAGTTTNNNNNNAAACTGSAAAAG 4 Chrom 11 NC_000011.8[21204185..21204214] + Human		CTTTTGCAGCATCCTTGGCAACTGGAAAGG		CTTTTGCAGCAT		atgctgcaaaag	CAACTGGAAAGG
738	CTTTTTCAGTTCCATACAAAACTAGAAAAA CTTTTSCAGTTTNNNNNNAAACTGSAAAAG 4 Chrom 11 NC_000011.8[23108467..23108496] + Human		CTTTTTCAGTTCCATACAAAACTAGAAAAA		CTTTTTCAGTTC		gaactgaaaaag	AAACTAGAAAAA
739	CTTTTGAGGTTTATAATTTAACAGCAAAAG CTTTTSCAGTTTNNNNNNAAACTGSAAAAG 4 Chrom 11 NC_000011.8[32225915..32225944] + Human		CTTTTGAGGTTTATAATTTAACAGCAAAAG		CTTTTGAGGTTT		aaacctcaaaag	TAACAGCAAAAG
740	TTTTTCCAATTTAATTATAAACTTAAAAAG CTTTTSCAGTTTNNNNNNAAACTGSAAAAG 4 Chrom 11 NC_000011.8[89024539..89024568] + Human		TTTTTCCAATTTAATTATAAACTTAAAAAG		TTTTTCCAATTT		aaattggaaaaa	AAACTTAAAAAG
741	CTATTGCAGTCTAGTAGTAGACTGCAATAG CTTTTSCAGTTTNNNNNNAAACTGSAAAAG 4 Chrom 11 NC_000011.8[91797379..91797408] + Human		CTATTGCAGTCTAGTAGTAGACTGCAATAG		CTATTGCAGTCT		agactgcaatag	AGACTGCAATAG
742	CTTTTCCTCTTTCTACAAAAACTGAAAATG CTTTTSCAGTTTNNNNNNAAACTGSAAAAG 4 Chrom 12 NC_000012.10[56476057..56476086] + Human		CTTTTCCTCTTTCTACAAAAACTGAAAATG		CTTTTCCTCTTT		aaagaggaaaag	AAACTGAAAATG
743	CTTTTCCCCTTTAGTTGAAAACTGCTAAAA CTTTTSCAGTTTNNNNNNAAACTGSAAAAG 4 Chrom 12 NC_000012.10[118066913..118066942] + Human		CTTTTCCCCTTTAGTTGAAAACTGCTAAAA		CTTTTCCCCTTT		aaaggggaaaag	AAACTGCTAAAA
744	CTTCTGCAGTGTGACAGAAGACTGGACAAG CTTTTSCAGTTTNNNNNNAAACTGSAAAAG 4 Chrom 13 NC_000013.9[40458356..40458385] + Human		CTTCTGCAGTGTGACAGAAGACTGGACAAG		CTTCTGCAGTGT		acactgcagaag	AGACTGGACAAG
745	ATCTTCCAGTTTGAATTAACATTGCAAAAG CTTTTSCAGTTTNNNNNNAAACTGSAAAAG 4 Chrom 13 NC_000013.9[75146467..75146496] + Human		ATCTTCCAGTTTGAATTAACATTGCAAAAG		ATCTTCCAGTTT		aaactggaagat	ACATTGCAAAAG
746	CTTTTTCAGTATTCTTTGAAACTGGAGAAA CTTTTSCAGTTTNNNNNNAAACTGSAAAAG 4 Chrom 13 NC_000013.9[102099249..102099278] + Human		CTTTTTCAGTATTCTTTGAAACTGGAGAAA		CTTTTTCAGTAT		atactgaaaaag	AAACTGGAGAAA
747	ATTTTCCAGATTAAGAAAAAACTGGAAAGA CTTTTSCAGTTTNNNNNNAAACTGSAAAAG 4 Chrom 14 NC_000014.7[28293544..28293573] + Human		ATTTTCCAGATTAAGAAAAAACTGGAAAGA		ATTTTCCAGATT		aatctggaaaat	AAACTGGAAAGA
748	CTTTTCCTGTTAGATGCTAAAGTGCAAAAA CTTTTSCAGTTTNNNNNNAAACTGSAAAAG 4 Chrom 14 NC_000014.7[29237843..29237872] + Human		CTTTTCCTGTTAGATGCTAAAGTGCAAAAA		CTTTTCCTGTTA		taacaggaaaag	AAAGTGCAAAAA
749	ATTTTGCATTTTGAAGTTAACATGGAAAAG CTTTTSCAGTTTNNNNNNAAACTGSAAAAG 4 Chrom 14 NC_000014.7[70547844..70547873] + Human		ATTTTGCATTTTGAAGTTAACATGGAAAAG		ATTTTGCATTTT		aaaatgcaaaat	AACATGGAAAAG
750	CTTTTCCTTTTTATTAAAAAAGTTGAAAAG CTTTTSCAGTTTNNNNNNAAACTGSAAAAG 4 Chrom 16 NC_000016.8[74760578..74760607] + Human		CTTTTCCTTTTTATTAAAAAAGTTGAAAAG		CTTTTCCTTTTT		aaaaaggaaaag	AAAGTTGAAAAG
751	TTTTTCCAGATTATGAAGAAAATGGAACAG CTTTTSCAGTTTNNNNNNAAACTGSAAAAG 4 Chrom 17 NC_000017.9[18495435..18495464] + Human		TTTTTCCAGATTATGAAGAAAATGGAACAG		TTTTTCCAGATT		aatctggaaaaa	AAAATGGAACAG
752	TTTTCCCAGTTTTCCCAAAAGCTGGGAAAG CTTTTSCAGTTTNNNNNNAAACTGSAAAAG 4 Chrom 17 NC_000017.9[37895826..37895855] + Human		TTTTCCCAGTTTTCCCAAAAGCTGGGAAAG		TTTTCCCAGTTT		aaactgggaaaa	AAGCTGGGAAAG
753	CTCTTCCATTTTAAGATAAAATTGCCAAAG CTTTTSCAGTTTNNNNNNAAACTGSAAAAG 4 Chrom 17 NC_000017.9[62034521..62034550] + Human		CTCTTCCATTTTAAGATAAAATTGCCAAAG		CTCTTCCATTTT		aaaatggaagag	AAATTGCCAAAG
754	CTATTCCATTTTTATGACATTCTGGAAAAG CTTTTSCAGTTTNNNNNNAAACTGSAAAAG 4 Chrom 18 NC_000018.8[12809406..12809435] + Human		CTATTCCATTTTTATGACATTCTGGAAAAG		CTATTCCATTTT		aaaatggaatag	ATTCTGGAAAAG
755	ATTTTGCAGTATCTGCAAAAACTGCAATGG CTTTTSCAGTTTNNNNNNAAACTGSAAAAG 4 Chrom 20 NC_000020.9[45765413..45765442] + Human		ATTTTGCAGTATCTGCAAAAACTGCAATGG		ATTTTGCAGTAT		atactgcaaaat	AAACTGCAATGG
756	CTTTTTCAGCTTCTTAAGAAAATGCCAAAG CTTTTSCAGTTTNNNNNNAAACTGSAAAAG 4 Chrom 21 NC_000021.7[29097742..29097771] + Human		CTTTTTCAGCTTCTTAAGAAAATGCCAAAG		CTTTTTCAGCTT		aagctgaaaaag	AAAATGCCAAAG
757	CTTTTCCCTTTTCTCAGAAAACGGGAAAAT CTTTTSCAGTTTNNNNNNAAACTGSAAAAG 4 Chrom X NC_000023.9[15174973..15175002] + Human		CTTTTCCCTTTTCTCAGAAAACGGGAAAAT		CTTTTCCCTTTT		aaaagggaaaag	AAACGGGAAAAT
758	CTTTTCTGGTTTCTGTAACAACTGCAAAGG CTTTTSCAGTTTNNNNNNAAACTGSAAAAG 4 Chrom X NC_000023.9[18380063..18380092] + Human		CTTTTCTGGTTTCTGTAACAACTGCAAAGG		CTTTTCTGGTTT		aaaccagaaaag	CAACTGCAAAGG
759	GTTTTGTAGTTTTGTAAGAAACTGCCAAAA CTTTTSCAGTTTNNNNNNAAACTGSAAAAG 4 Chrom X NC_000023.9[112835355..112835384] + Human		GTTTTGTAGTTTTGTAAGAAACTGCCAAAA		GTTTTGTAGTTT		aaactacaaaac	AAACTGCCAAAA
760	CTTTTGCTCTTTGAAGAAAAAATGGAAAGG CTTTTSCAGTTTNNNNNNAAACTGSAAAAG 4 Chrom X NC_000023.9[136289520..136289549] + Human		CTTTTGCTCTTTGAAGAAAAAATGGAAAGG		CTTTTGCTCTTT		aaagagcaaaag	AAAATGGAAAGG
761	CTTTTCCTGTGTATCTGTAAATTGGAAATG CTTTTSCAGTTTNNNNNNAAACTGSAAAAG 4 Chrom X NC_000023.9[145238682..145238711] + Human		CTTTTCCTGTGTATCTGTAAATTGGAAATG		CTTTTCCTGTGT		acacaggaaaag	AAATTGGAAATG
762

## Sheet: L
Each genomic half-site scored with the Left PWM
Left Targets			Score	1	2	3	4	5	6	7	8	9	10	11	12		Right Target			Score	1	2	3	4	5	6	7	8	9	10	11	12
				g	a	t	g	a	g	g	a	t	g	a	c						A	A	A	C	T	G	C	A	A	A	A	G
gatgaggatgac		L01	0.0932244	0.948767	0.694397	0.795909	0.948609	0.931509	0.948767	0.526316	0.931383	0.810345	0.948767	0.88204	0.637931	target	AAACTGCAAAAG		R01	3.13737e-12	0.0170778	0.694397	0.0173745	0.0173745	0.0176817	0.948767	0.245614	0.931383	0.0517241	0.0170778	0.88204	0.293103
gatgaggatgac		L02	0.0932244	0.948767	0.694397	0.795909	0.948609	0.931509	0.948767	0.526316	0.931383	0.810345	0.948767	0.88204	0.637931		GATGAGGATGCC		R02	0.00879476	0.948767	0.694397	0.795909	0.948609	0.931509	0.948767	0.526316	0.931383	0.810345	0.948767	0.0832113	0.637931
aaactgcaaaac		L03	6.82838e-12	0.0170778	0.694397	0.0173745	0.0173745	0.0176817	0.948767	0.245614	0.931383	0.0517241	0.0170778	0.88204	0.637931		AAACTGCAAAAG		R03	3.13737e-12	0.0170778	0.694397	0.0173745	0.0173745	0.0176817	0.948767	0.245614	0.931383	0.0517241	0.0170778	0.88204	0.293103
gatgaggacgac		L04	0.003967	0.948767	0.694397	0.795909	0.948609	0.931509	0.948767	0.526316	0.931383	0.0344828	0.948767	0.88204	0.637931		AAACTGCAAAAA		R04	5.53653e-13	0.0170778	0.694397	0.0173745	0.0173745	0.0176817	0.948767	0.245614	0.931383	0.0517241	0.0170778	0.88204	0.0517241
gatgaggatgag		L05	0.0428328	0.948767	0.694397	0.795909	0.948609	0.931509	0.948767	0.526316	0.931383	0.810345	0.948767	0.88204	0.293103		ACAATGCAAAAG		R05	6.59665e-13	0.0170778	0.152429	0.0173745	0.0166423	0.0176817	0.948767	0.245614	0.931383	0.0517241	0.0170778	0.88204	0.293103
gatgagcatgag		L06	0.0199887	0.948767	0.694397	0.795909	0.948609	0.931509	0.948767	0.245614	0.931383	0.810345	0.948767	0.88204	0.293103		TAACTGCAAAAT		R06	1.84551e-13	0.0170778	0.694397	0.0173745	0.0173745	0.0176817	0.948767	0.245614	0.931383	0.0517241	0.0170778	0.88204	0.0172414
gctgaggatgac		L07	0.0204639	0.948767	0.152429	0.795909	0.948609	0.931509	0.948767	0.526316	0.931383	0.810345	0.948767	0.88204	0.637931		GATGAACATGAC		R07	0.000783085	0.948767	0.694397	0.795909	0.948609	0.931509	0.0170778	0.245614	0.931383	0.810345	0.948767	0.88204	0.637931
gatgaggatgac		L08	0.0932244	0.948767	0.694397	0.795909	0.948609	0.931509	0.948767	0.526316	0.931383	0.810345	0.948767	0.88204	0.637931		CATGAGGAAGAG		R08	4.92122e-05	0.0170778	0.694397	0.795909	0.948609	0.931509	0.948767	0.526316	0.931383	0.0517241	0.948767	0.88204	0.293103
gatgagcaagag		L09	0.00127587	0.948767	0.694397	0.795909	0.948609	0.931509	0.948767	0.245614	0.931383	0.0517241	0.948767	0.88204	0.293103		GATCAGCATGAC		R09	0.000796824	0.948767	0.694397	0.795909	0.0173745	0.931509	0.948767	0.245614	0.931383	0.810345	0.948767	0.88204	0.637931
gaactggaaaag		L10	3.73496e-10	0.948767	0.694397	0.0173745	0.0173745	0.0176817	0.948767	0.526316	0.931383	0.0517241	0.0170778	0.88204	0.293103		AAACTAGAAAAG		R10	1.21013e-13	0.0170778	0.694397	0.0173745	0.0173745	0.0176817	0.0170778	0.526316	0.931383	0.0517241	0.0170778	0.88204	0.293103
aaacagcaaaac		L11	3.59733e-10	0.0170778	0.694397	0.0173745	0.0173745	0.931509	0.948767	0.245614	0.931383	0.0517241	0.0170778	0.88204	0.637931		AAACTGCAAAAG		R11	3.13737e-12	0.0170778	0.694397	0.0173745	0.0173745	0.0176817	0.948767	0.245614	0.931383	0.0517241	0.0170778	0.88204	0.293103
aaactgcataag		L12	4.91521e-11	0.0170778	0.694397	0.0173745	0.0173745	0.0176817	0.948767	0.245614	0.931383	0.810345	0.0170778	0.88204	0.293103		AAACTGGAAAAA		R12	1.1864e-12	0.0170778	0.694397	0.0173745	0.0173745	0.0176817	0.948767	0.526316	0.931383	0.0517241	0.0170778	0.88204	0.0517241
caacagcaaaag		L13	1.65283e-10	0.0170778	0.694397	0.0173745	0.0173745	0.931509	0.948767	0.245614	0.931383	0.0517241	0.0170778	0.88204	0.293103		AAACTGCAAAAG		R13	3.13737e-12	0.0170778	0.694397	0.0173745	0.0173745	0.0176817	0.948767	0.245614	0.931383	0.0517241	0.0170778	0.88204	0.293103
aaactggaaaaa		L14	1.1864e-12	0.0170778	0.694397	0.0173745	0.0173745	0.0176817	0.948767	0.526316	0.931383	0.0517241	0.0170778	0.88204	0.0517241		AATCTGCAAAAG		R14	1.43719e-10	0.0170778	0.694397	0.795909	0.0173745	0.0176817	0.948767	0.245614	0.931383	0.0517241	0.0170778	0.88204	0.293103
aaacagcaaaac		L15	3.59733e-10	0.0170778	0.694397	0.0173745	0.0173745	0.931509	0.948767	0.245614	0.931383	0.0517241	0.0170778	0.88204	0.637931		AAACTGCAAAAG		R15	3.13737e-12	0.0170778	0.694397	0.0173745	0.0173745	0.0176817	0.948767	0.245614	0.931383	0.0517241	0.0170778	0.88204	0.293103
aatgagtatgag		L16	0.000308396	0.0170778	0.694397	0.795909	0.948609	0.931509	0.948767	0.210526	0.931383	0.810345	0.948767	0.88204	0.293103		AAACAGGAAAAT		R16	2.08339e-11	0.0170778	0.694397	0.0173745	0.0173745	0.931509	0.948767	0.526316	0.931383	0.0517241	0.0170778	0.88204	0.0172414
gctgagcaggac		L17	0.00121913	0.948767	0.152429	0.795909	0.948609	0.931509	0.948767	0.245614	0.931383	0.103448	0.948767	0.88204	0.637931		AAACTGAAAAAG		R17	2.24098e-13	0.0170778	0.694397	0.0173745	0.0173745	0.0176817	0.948767	0.0175439	0.931383	0.0517241	0.0170778	0.88204	0.293103
gatgaggaaaac		L18	0.000107109	0.948767	0.694397	0.795909	0.948609	0.931509	0.948767	0.526316	0.931383	0.0517241	0.0170778	0.88204	0.637931		AAACTGCAAAAT		R18	1.84551e-13	0.0170778	0.694397	0.0173745	0.0173745	0.0176817	0.948767	0.245614	0.931383	0.0517241	0.0170778	0.88204	0.0172414
gaagaggaggag		L19	0.000119366	0.948767	0.694397	0.0173745	0.948609	0.931509	0.948767	0.526316	0.931383	0.103448	0.948767	0.88204	0.293103		AAACTGCAGAAG		R19	6.27473e-12	0.0170778	0.694397	0.0173745	0.0173745	0.0176817	0.948767	0.245614	0.931383	0.103448	0.0170778	0.88204	0.293103
gatgaggctcag		L20	1.43825e-05	0.948767	0.694397	0.795909	0.948609	0.931509	0.948767	0.526316	0.0173745	0.810345	0.0170778	0.88204	0.293103		AAACTGCAAAAC		R20	6.82838e-12	0.0170778	0.694397	0.0173745	0.0173745	0.0176817	0.948767	0.245614	0.931383	0.0517241	0.0170778	0.88204	0.637931
gatgatcatgag		L21	0.000359796	0.948767	0.694397	0.795909	0.948609	0.931509	0.0170778	0.245614	0.931383	0.810345	0.948767	0.88204	0.293103		TAACTGGAAGAG		R21	3.73496e-10	0.0170778	0.694397	0.0173745	0.0173745	0.0176817	0.948767	0.526316	0.931383	0.0517241	0.948767	0.88204	0.293103
aatgagcatgag		L22	0.000359796	0.0170778	0.694397	0.795909	0.948609	0.931509	0.948767	0.245614	0.931383	0.810345	0.948767	0.88204	0.293103		AAACTGAAATAG		R22	2.24098e-13	0.0170778	0.694397	0.0173745	0.0173745	0.0176817	0.948767	0.0175439	0.931383	0.0517241	0.0170778	0.88204	0.293103
gatgattatgaa		L23	5.44229e-05	0.948767	0.694397	0.795909	0.948609	0.931509	0.0170778	0.210526	0.931383	0.810345	0.948767	0.88204	0.0517241		AAACTGGAAAAA		R23	1.1864e-12	0.0170778	0.694397	0.0173745	0.0173745	0.0176817	0.948767	0.526316	0.931383	0.0517241	0.0170778	0.88204	0.0517241
gatgaatatgag		L24	0.000308396	0.948767	0.694397	0.795909	0.948609	0.931509	0.0170778	0.210526	0.931383	0.810345	0.948767	0.88204	0.293103		AAACAGGAAAAC		R24	7.70856e-10	0.0170778	0.694397	0.0173745	0.0173745	0.931509	0.948767	0.526316	0.931383	0.0517241	0.0170778	0.88204	0.637931
catgagtatgac		L25	0.000671216	0.0170778	0.694397	0.795909	0.948609	0.931509	0.948767	0.210526	0.931383	0.810345	0.948767	0.88204	0.637931		AAACTGCAGAGG		R25	1.236e-13	0.0170778	0.694397	0.0173745	0.0173745	0.0176817	0.948767	0.245614	0.931383	0.103448	0.0170778	0.0173745	0.293103
gttgaagatgag		L26	1.96321e-05	0.948767	0.0176817	0.795909	0.948609	0.931509	0.0170778	0.526316	0.931383	0.810345	0.948767	0.88204	0.293103		AAACTAGAAAAG		R26	1.21013e-13	0.0170778	0.694397	0.0173745	0.0173745	0.0176817	0.0170778	0.526316	0.931383	0.0517241	0.0170778	0.88204	0.293103
gatgaggattag		L27	0.000770991	0.948767	0.694397	0.795909	0.948609	0.931509	0.948767	0.526316	0.931383	0.810345	0.0170778	0.88204	0.293103		ATACTGAAAAAG		R27	5.70629e-15	0.0170778	0.0176817	0.0173745	0.0173745	0.0176817	0.948767	0.0175439	0.931383	0.0517241	0.0170778	0.88204	0.293103
aatgaggatcac		L28	3.02047e-05	0.0170778	0.694397	0.795909	0.948609	0.931509	0.948767	0.526316	0.931383	0.810345	0.0170778	0.88204	0.637931		AAACTGGAAAAC		R28	1.46322e-11	0.0170778	0.694397	0.0173745	0.0173745	0.0176817	0.948767	0.526316	0.931383	0.0517241	0.0170778	0.88204	0.637931
gctgaggatgac		L29	0.0204639	0.948767	0.152429	0.795909	0.948609	0.931509	0.948767	0.526316	0.931383	0.810345	0.948767	0.88204	0.637931		AAACAGCAGAAG		R29	3.30565e-10	0.0170778	0.694397	0.0173745	0.0173745	0.931509	0.948767	0.245614	0.931383	0.103448	0.0170778	0.88204	0.293103
gttgactatgag		L30	7.85283e-06	0.948767	0.0176817	0.795909	0.948609	0.931509	0.0170778	0.210526	0.931383	0.810345	0.948767	0.88204	0.293103		AAATTGGAAAAG		R30	6.72293e-12	0.0170778	0.694397	0.0173745	0.0173745	0.0176817	0.948767	0.526316	0.931383	0.0517241	0.0170778	0.88204	0.293103
ggtgaggatgag		L31	0.00835763	0.948767	0.135492	0.795909	0.948609	0.931509	0.948767	0.526316	0.931383	0.810345	0.948767	0.88204	0.293103		AAAGAGGAAAAG		R31	1.93373e-08	0.0170778	0.694397	0.0173745	0.948609	0.931509	0.948767	0.526316	0.931383	0.0517241	0.0170778	0.88204	0.293103
gatgagtgtgac		L32	0.00135599	0.948767	0.694397	0.795909	0.948609	0.931509	0.948767	0.210526	0.0338685	0.810345	0.948767	0.88204	0.637931		AATCTGGAAAAA		R32	5.43477e-11	0.0170778	0.694397	0.795909	0.0173745	0.0176817	0.948767	0.526316	0.931383	0.0517241	0.0170778	0.88204	0.0517241
gatgtggaggag		L33	0.000103793	0.948767	0.694397	0.795909	0.948609	0.0176817	0.948767	0.526316	0.931383	0.103448	0.948767	0.88204	0.293103		AAACTAGAAAAG		R33	1.21013e-13	0.0170778	0.694397	0.0173745	0.0173745	0.0176817	0.0170778	0.526316	0.931383	0.0517241	0.0170778	0.88204	0.293103
aatgagtatgtg		L34	6.07483e-06	0.0170778	0.694397	0.795909	0.948609	0.931509	0.948767	0.210526	0.931383	0.810345	0.948767	0.0173745	0.293103		AAACTGGGAAAG		R34	2.4447e-13	0.0170778	0.694397	0.0173745	0.0173745	0.0176817	0.948767	0.526316	0.0338685	0.0517241	0.0170778	0.88204	0.293103
gatgaggaggcc		L35	0.00112273	0.948767	0.694397	0.795909	0.948609	0.931509	0.948767	0.526316	0.931383	0.103448	0.948767	0.0832113	0.637931		AAACTGGAAATG		R35	1.32429e-13	0.0170778	0.694397	0.0173745	0.0173745	0.0176817	0.948767	0.526316	0.931383	0.0517241	0.0170778	0.0173745	0.293103
gatgaagatgac		L36	0.00167804	0.948767	0.694397	0.795909	0.948609	0.931509	0.0170778	0.526316	0.931383	0.810345	0.948767	0.88204	0.637931		GAACTGCAAAAC		R36	3.79355e-10	0.948767	0.694397	0.0173745	0.0173745	0.0176817	0.948767	0.245614	0.931383	0.0517241	0.0170778	0.88204	0.637931
gatgagtttggg		L37	6.29573e-06	0.948767	0.694397	0.795909	0.948609	0.931509	0.948767	0.210526	0.0173745	0.810345	0.948767	0.0173745	0.293103		GAACTGCAAAAG		R37	1.74298e-10	0.948767	0.694397	0.0173745	0.0173745	0.0176817	0.948767	0.245614	0.931383	0.0517241	0.0170778	0.88204	0.293103
gatgaggatggg		L38	0.000843726	0.948767	0.694397	0.795909	0.948609	0.931509	0.948767	0.526316	0.931383	0.810345	0.948767	0.0173745	0.293103		AACCTGCAAATG		R38	6.18002e-14	0.0170778	0.694397	0.0173745	0.0173745	0.0176817	0.948767	0.245614	0.931383	0.0517241	0.0170778	0.0173745	0.293103
gctgaggatgac		L39	0.0204639	0.948767	0.152429	0.795909	0.948609	0.931509	0.948767	0.526316	0.931383	0.810345	0.948767	0.88204	0.637931		ACACAGGAAAAG		R39	7.77462e-11	0.0170778	0.152429	0.0173745	0.0173745	0.931509	0.948767	0.526316	0.931383	0.0517241	0.0170778	0.88204	0.293103
aatgagtaagag		L40	1.96849e-05	0.0170778	0.694397	0.795909	0.948609	0.931509	0.948767	0.210526	0.931383	0.0517241	0.948767	0.88204	0.293103		ATACTGCAAAAG		R40	7.9888e-14	0.0170778	0.0176817	0.0173745	0.0173745	0.0176817	0.948767	0.245614	0.931383	0.0517241	0.0170778	0.88204	0.293103
gatgagcatgaa		L41	0.00352741	0.948767	0.694397	0.795909	0.948609	0.931509	0.948767	0.245614	0.931383	0.810345	0.948767	0.88204	0.0517241		AAACTGTAGAAG		R41	5.37834e-12	0.0170778	0.694397	0.0173745	0.0173745	0.0176817	0.948767	0.210526	0.931383	0.103448	0.0170778	0.88204	0.293103
gatgtgcatgag		L42	0.000379421	0.948767	0.694397	0.795909	0.948609	0.0176817	0.948767	0.245614	0.931383	0.810345	0.948767	0.88204	0.293103		AAACTGACAAAG		R42	4.18044e-15	0.0170778	0.694397	0.0173745	0.0173745	0.0176817	0.948767	0.0175439	0.0173745	0.0517241	0.0170778	0.88204	0.293103
gaggagcaggag		L43	0.000542924	0.948767	0.694397	0.169342	0.948609	0.931509	0.948767	0.245614	0.931383	0.103448	0.948767	0.88204	0.293103		AAACTGGAACAG		R43	6.72293e-12	0.0170778	0.694397	0.0173745	0.0173745	0.0176817	0.948767	0.526316	0.931383	0.0517241	0.0170778	0.88204	0.293103
gattgggatgac		L44	3.10451e-05	0.948767	0.694397	0.795909	0.0173745	0.0169365	0.948767	0.526316	0.931383	0.810345	0.948767	0.88204	0.637931		AAACTGAAAAAG		R44	2.24098e-13	0.0170778	0.694397	0.0173745	0.0173745	0.0176817	0.948767	0.0175439	0.931383	0.0517241	0.0170778	0.88204	0.293103
gatgcggatgac		L45	0.00338998	0.948767	0.694397	0.795909	0.948609	0.033873	0.948767	0.526316	0.931383	0.810345	0.948767	0.88204	0.637931		GAACTGGAAAAA		R45	6.5911e-11	0.948767	0.694397	0.0173745	0.0173745	0.0176817	0.948767	0.526316	0.931383	0.0517241	0.0170778	0.88204	0.0517241
gaggagtatgag		L46	0.00364535	0.948767	0.694397	0.169342	0.948609	0.931509	0.948767	0.210526	0.931383	0.810345	0.948767	0.88204	0.293103		AAAATTGAAAAG		R46	1.15913e-13	0.0170778	0.694397	0.0173745	0.0166423	0.0176817	0.0170778	0.526316	0.931383	0.0517241	0.0170778	0.88204	0.293103
aatgaggatgac		L47	0.00167804	0.0170778	0.694397	0.795909	0.948609	0.931509	0.948767	0.526316	0.931383	0.810345	0.948767	0.88204	0.637931		AAAATGGAAAAC		R47	1.40156e-11	0.0170778	0.694397	0.0173745	0.0166423	0.0176817	0.948767	0.526316	0.931383	0.0517241	0.0170778	0.88204	0.637931
gctgaggatgat		L48	0.000553078	0.948767	0.152429	0.795909	0.948609	0.931509	0.948767	0.526316	0.931383	0.810345	0.948767	0.88204	0.0172414		AAACAGGAAAAG		R48	3.54177e-10	0.0170778	0.694397	0.0173745	0.0173745	0.931509	0.948767	0.526316	0.931383	0.0517241	0.0170778	0.88204	0.293103
gatgagtatcac		L49	0.000671216	0.948767	0.694397	0.795909	0.948609	0.931509	0.948767	0.210526	0.931383	0.810345	0.0170778	0.88204	0.637931		AATCTGCATAAG		R49	2.2516e-09	0.0170778	0.694397	0.795909	0.0173745	0.0176817	0.948767	0.245614	0.931383	0.810345	0.0170778	0.88204	0.293103
gattagtatcag		L50	5.64852e-06	0.948767	0.694397	0.795909	0.0173745	0.931509	0.948767	0.210526	0.931383	0.810345	0.0170778	0.88204	0.293103		AGACTGCAAAAG		R50	6.12169e-13	0.0170778	0.135492	0.0173745	0.0173745	0.0176817	0.948767	0.245614	0.931383	0.0517241	0.0170778	0.88204	0.293103
gatggggatgag		L51	0.000778779	0.948767	0.694397	0.795909	0.948609	0.0169365	0.948767	0.526316	0.931383	0.810345	0.948767	0.88204	0.293103		AAACTGAAAAAT		R51	1.31822e-14	0.0170778	0.694397	0.0173745	0.0173745	0.0176817	0.948767	0.0175439	0.931383	0.0517241	0.0170778	0.88204	0.0172414
gctgaggataac		L52	0.00036835	0.948767	0.152429	0.795909	0.948609	0.931509	0.948767	0.526316	0.931383	0.810345	0.0170778	0.88204	0.637931		AAACTGGAACAG		R52	6.72293e-12	0.0170778	0.694397	0.0173745	0.0173745	0.0176817	0.948767	0.526316	0.931383	0.0517241	0.0170778	0.88204	0.293103
gttgaggttgac		L53	4.42824e-05	0.948767	0.0176817	0.795909	0.948609	0.931509	0.948767	0.526316	0.0173745	0.810345	0.948767	0.88204	0.637931		AGACTGCAAAAG		R53	6.12169e-13	0.0170778	0.135492	0.0173745	0.0173745	0.0176817	0.948767	0.245614	0.931383	0.0517241	0.0170778	0.88204	0.293103
cttgagcatgag		L54	9.16163e-06	0.0170778	0.0176817	0.795909	0.948609	0.931509	0.948767	0.245614	0.931383	0.810345	0.948767	0.88204	0.293103		AAACTTGAAAAG		R54	1.21013e-13	0.0170778	0.694397	0.0173745	0.0173745	0.0176817	0.0170778	0.526316	0.931383	0.0517241	0.0170778	0.88204	0.293103
gctgagtatgtg		L55	7.40833e-05	0.948767	0.152429	0.795909	0.948609	0.931509	0.948767	0.210526	0.931383	0.810345	0.948767	0.0173745	0.293103		AAACTTCAAAAG		R55	5.64726e-14	0.0170778	0.694397	0.0173745	0.0173745	0.0176817	0.0170778	0.245614	0.931383	0.0517241	0.0170778	0.88204	0.293103
gttgaggatgat		L56	6.41571e-05	0.948767	0.0176817	0.795909	0.948609	0.931509	0.948767	0.526316	0.931383	0.810345	0.948767	0.88204	0.0172414		AAACAGGAAAAG		R56	3.54177e-10	0.0170778	0.694397	0.0173745	0.0173745	0.931509	0.948767	0.526316	0.931383	0.0517241	0.0170778	0.88204	0.293103
gatgaacatgtg		L57	7.0873e-06	0.948767	0.694397	0.795909	0.948609	0.931509	0.0170778	0.245614	0.931383	0.810345	0.948767	0.0173745	0.293103		AAAATGCAAAAG		R57	3.00514e-12	0.0170778	0.694397	0.0173745	0.0166423	0.0176817	0.948767	0.245614	0.931383	0.0517241	0.0170778	0.88204	0.293103
gctgaggatgac		L58	0.0204639	0.948767	0.152429	0.795909	0.948609	0.931509	0.948767	0.526316	0.931383	0.810345	0.948767	0.88204	0.637931		ACACAGGAAAAG		R58	7.77462e-11	0.0170778	0.152429	0.0173745	0.0173745	0.931509	0.948767	0.526316	0.931383	0.0517241	0.0170778	0.88204	0.293103
tatgcgtatgac		L59	2.44078e-05	0.0170778	0.694397	0.795909	0.948609	0.033873	0.948767	0.210526	0.931383	0.810345	0.948767	0.88204	0.637931		AAACTGCAAAAA		R59	5.53653e-13	0.0170778	0.694397	0.0173745	0.0173745	0.0176817	0.948767	0.245614	0.931383	0.0517241	0.0170778	0.88204	0.0517241
gctgagcctgag		L60	8.18516e-05	0.948767	0.152429	0.795909	0.948609	0.931509	0.948767	0.245614	0.0173745	0.810345	0.948767	0.88204	0.293103		AAACTGGAAAAC		R60	1.46322e-11	0.0170778	0.694397	0.0173745	0.0173745	0.0176817	0.948767	0.526316	0.931383	0.0517241	0.0170778	0.88204	0.637931
gatgtatatgag		L61	5.85393e-06	0.948767	0.694397	0.795909	0.948609	0.0176817	0.0170778	0.210526	0.931383	0.810345	0.948767	0.88204	0.293103		AAACTGGAATAG		R61	6.72293e-12	0.0170778	0.694397	0.0173745	0.0173745	0.0176817	0.948767	0.526316	0.931383	0.0517241	0.0170778	0.88204	0.293103
gatgagtataat		L62	1.8141e-05	0.948767	0.694397	0.795909	0.948609	0.931509	0.948767	0.210526	0.931383	0.810345	0.0170778	0.88204	0.0172414		AATGAGTATGAG		R62	0.000308396	0.0170778	0.694397	0.795909	0.948609	0.931509	0.948767	0.210526	0.931383	0.810345	0.948767	0.88204	0.293103
catgattatgac		L63	1.20819e-05	0.0170778	0.694397	0.795909	0.948609	0.931509	0.0170778	0.210526	0.931383	0.810345	0.948767	0.88204	0.637931		GATGAGGATGAT		R63	0.00251958	0.948767	0.694397	0.795909	0.948609	0.931509	0.948767	0.526316	0.931383	0.810345	0.948767	0.88204	0.0172414
gaagaatatgag		L64	6.73223e-06	0.948767	0.694397	0.0173745	0.948609	0.931509	0.0170778	0.210526	0.931383	0.810345	0.948767	0.88204	0.293103		GCTGAGTATGAC		R64	0.00818556	0.948767	0.152429	0.795909	0.948609	0.931509	0.948767	0.210526	0.931383	0.810345	0.948767	0.88204	0.637931
gttgaggatgac		L65	0.00237381	0.948767	0.0176817	0.795909	0.948609	0.931509	0.948767	0.526316	0.931383	0.810345	0.948767	0.88204	0.637931		GTTGAGTTTGAC		R65	1.7713e-05	0.948767	0.0176817	0.795909	0.948609	0.931509	0.948767	0.210526	0.0173745	0.810345	0.948767	0.88204	0.637931
gatgaagataac		L66	3.02047e-05	0.948767	0.694397	0.795909	0.948609	0.931509	0.0170778	0.526316	0.931383	0.810345	0.0170778	0.88204	0.637931		GTTGAGGATGAG		R66	0.00109067	0.948767	0.0176817	0.795909	0.948609	0.931509	0.948767	0.526316	0.931383	0.810345	0.948767	0.88204	0.293103
gatgaggatgat		L67	0.00251958	0.948767	0.694397	0.795909	0.948609	0.931509	0.948767	0.526316	0.931383	0.810345	0.948767	0.88204	0.0172414		GATGAGGGAGAC		R67	0.000216382	0.948767	0.694397	0.795909	0.948609	0.931509	0.948767	0.526316	0.0338685	0.0517241	0.948767	0.88204	0.637931
gatgagggtgag		L68	0.00155756	0.948767	0.694397	0.795909	0.948609	0.931509	0.948767	0.526316	0.0338685	0.810345	0.948767	0.88204	0.293103		TATGGGTATGAC		R68	1.22039e-05	0.0170778	0.694397	0.795909	0.948609	0.0169365	0.948767	0.210526	0.931383	0.810345	0.948767	0.88204	0.637931
gatggggatgag		L69	0.000778779	0.948767	0.694397	0.795909	0.948609	0.0169365	0.948767	0.526316	0.931383	0.810345	0.948767	0.88204	0.293103		GATGAGGAAAAC		R69	0.000107109	0.948767	0.694397	0.795909	0.948609	0.931509	0.948767	0.526316	0.931383	0.0517241	0.0170778	0.88204	0.637931
gatgaggaagat		L70	0.000160824	0.948767	0.694397	0.795909	0.948609	0.931509	0.948767	0.526316	0.931383	0.0517241	0.948767	0.88204	0.0172414		GATGGGGATGAC		R70	0.00169499	0.948767	0.694397	0.795909	0.948609	0.0169365	0.948767	0.526316	0.931383	0.810345	0.948767	0.88204	0.637931
aatgaggataac		L71	3.02047e-05	0.0170778	0.694397	0.795909	0.948609	0.931509	0.948767	0.526316	0.931383	0.810345	0.0170778	0.88204	0.637931		GATGAGGCTGAG		R71	0.000799027	0.948767	0.694397	0.795909	0.948609	0.931509	0.948767	0.526316	0.0173745	0.810345	0.948767	0.88204	0.293103
gatgaatataac		L72	1.20819e-05	0.948767	0.694397	0.795909	0.948609	0.931509	0.0170778	0.210526	0.931383	0.810345	0.0170778	0.88204	0.637931		GATGAATATGAG		R72	0.000308396	0.948767	0.694397	0.795909	0.948609	0.931509	0.0170778	0.210526	0.931383	0.810345	0.948767	0.88204	0.293103
gatggggatgag		L73	0.000778779	0.948767	0.694397	0.795909	0.948609	0.0169365	0.948767	0.526316	0.931383	0.810345	0.948767	0.88204	0.293103		CATGAGGAAGAC		R73	0.000107109	0.0170778	0.694397	0.795909	0.948609	0.931509	0.948767	0.526316	0.931383	0.0517241	0.948767	0.88204	0.637931
gatgaggataac		L74	0.00167804	0.948767	0.694397	0.795909	0.948609	0.931509	0.948767	0.526316	0.931383	0.810345	0.0170778	0.88204	0.637931		CATGAGCATGTG		R74	7.0873e-06	0.0170778	0.694397	0.795909	0.948609	0.931509	0.948767	0.245614	0.931383	0.810345	0.948767	0.0173745	0.293103
gatgaggatcag		L75	0.000770991	0.948767	0.694397	0.795909	0.948609	0.931509	0.948767	0.526316	0.931383	0.810345	0.0170778	0.88204	0.293103		AATGAGGATAAG		R75	1.38778e-05	0.0170778	0.694397	0.795909	0.948609	0.931509	0.948767	0.526316	0.931383	0.810345	0.0170778	0.88204	0.293103
gatgaatatgag		L76	0.000308396	0.948767	0.694397	0.795909	0.948609	0.931509	0.0170778	0.210526	0.931383	0.810345	0.948767	0.88204	0.293103		GATGAAGAAGAG		R76	4.92122e-05	0.948767	0.694397	0.795909	0.948609	0.931509	0.0170778	0.526316	0.931383	0.0517241	0.948767	0.88204	0.293103
aatgaggataag		L77	1.38778e-05	0.0170778	0.694397	0.795909	0.948609	0.931509	0.948767	0.526316	0.931383	0.810345	0.0170778	0.88204	0.293103		GACGAGCATGAG		R77	0.000436348	0.948767	0.694397	0.0173745	0.948609	0.931509	0.948767	0.245614	0.931383	0.810345	0.948767	0.88204	0.293103
gatgagttttag		L78	5.753e-06	0.948767	0.694397	0.795909	0.948609	0.931509	0.948767	0.210526	0.0173745	0.810345	0.0170778	0.88204	0.293103		AATGAGCATGAG		R78	0.000359796	0.0170778	0.694397	0.795909	0.948609	0.931509	0.948767	0.245614	0.931383	0.810345	0.948767	0.88204	0.293103
gatggggatgac		L79	0.00169499	0.948767	0.694397	0.795909	0.948609	0.0169365	0.948767	0.526316	0.931383	0.810345	0.948767	0.88204	0.637931		GATGGGGCTGAG		R79	1.45278e-05	0.948767	0.694397	0.795909	0.948609	0.0169365	0.948767	0.526316	0.0173745	0.810345	0.948767	0.88204	0.293103
catgaggatgaa		L80	0.000136057	0.0170778	0.694397	0.795909	0.948609	0.931509	0.948767	0.526316	0.931383	0.810345	0.948767	0.88204	0.0517241		GGTGAGGATGAC		R80	0.0181901	0.948767	0.135492	0.795909	0.948609	0.931509	0.948767	0.526316	0.931383	0.810345	0.948767	0.88204	0.637931
gatgaatatgag		L81	0.000308396	0.948767	0.694397	0.795909	0.948609	0.931509	0.0170778	0.210526	0.931383	0.810345	0.948767	0.88204	0.293103		GATGTGCATTAC		R81	1.48644e-05	0.948767	0.694397	0.795909	0.948609	0.0176817	0.948767	0.245614	0.931383	0.810345	0.0170778	0.88204	0.637931
aatcagcatgac		L82	1.43428e-05	0.0170778	0.694397	0.795909	0.0173745	0.931509	0.948767	0.245614	0.931383	0.810345	0.948767	0.88204	0.637931		GATGAGCAAGAG		R82	0.00127587	0.948767	0.694397	0.795909	0.948609	0.931509	0.948767	0.245614	0.931383	0.0517241	0.948767	0.88204	0.293103
gatgagcatgtg		L83	0.000393739	0.948767	0.694397	0.795909	0.948609	0.931509	0.948767	0.245614	0.931383	0.810345	0.948767	0.0173745	0.293103		GCTGAGTATGGG		R83	7.40833e-05	0.948767	0.152429	0.795909	0.948609	0.931509	0.948767	0.210526	0.931383	0.810345	0.948767	0.0173745	0.293103
gaagagtatgag		L84	0.000374013	0.948767	0.694397	0.0173745	0.948609	0.931509	0.948767	0.210526	0.931383	0.810345	0.948767	0.88204	0.293103		GATGAGCAGGAA		R84	0.000450308	0.948767	0.694397	0.795909	0.948609	0.931509	0.948767	0.245614	0.931383	0.103448	0.948767	0.88204	0.0517241
gatgagggtgag		L85	0.00155756	0.948767	0.694397	0.795909	0.948609	0.931509	0.948767	0.526316	0.0338685	0.810345	0.948767	0.88204	0.293103		GATGAAGATAAC		R85	3.02047e-05	0.948767	0.694397	0.795909	0.948609	0.931509	0.0170778	0.526316	0.931383	0.810345	0.0170778	0.88204	0.637931
gatgcgtgtgac		L86	4.93088e-05	0.948767	0.694397	0.795909	0.948609	0.033873	0.948767	0.210526	0.0338685	0.810345	0.948767	0.88204	0.637931		GATGAGGCTGAG		R86	0.000799027	0.948767	0.694397	0.795909	0.948609	0.931509	0.948767	0.526316	0.0173745	0.810345	0.948767	0.88204	0.293103
aatgaggatgac		L87	0.00167804	0.0170778	0.694397	0.795909	0.948609	0.931509	0.948767	0.526316	0.931383	0.810345	0.948767	0.88204	0.637931		GATGATGATGCC		R87	0.000158306	0.948767	0.694397	0.795909	0.948609	0.931509	0.0170778	0.526316	0.931383	0.810345	0.948767	0.0832113	0.637931
aatgaggatgtg		L88	1.51871e-05	0.0170778	0.694397	0.795909	0.948609	0.931509	0.948767	0.526316	0.931383	0.810345	0.948767	0.0173745	0.293103		GATGAGCCTGAC		R88	0.000811561	0.948767	0.694397	0.795909	0.948609	0.931509	0.948767	0.245614	0.0173745	0.810345	0.948767	0.88204	0.637931
gaggaggataag		L89	0.000164041	0.948767	0.694397	0.169342	0.948609	0.931509	0.948767	0.526316	0.931383	0.810345	0.0170778	0.88204	0.293103		GATAAGGATGAC		R89	0.00163552	0.948767	0.694397	0.795909	0.0166423	0.931509	0.948767	0.526316	0.931383	0.810345	0.948767	0.88204	0.637931
gatgaggaggcc		L90	0.00112273	0.948767	0.694397	0.795909	0.948609	0.931509	0.948767	0.526316	0.931383	0.103448	0.948767	0.0832113	0.637931		GGTGAGGATGAC		R90	0.0181901	0.948767	0.135492	0.795909	0.948609	0.931509	0.948767	0.526316	0.931383	0.810345	0.948767	0.88204	0.637931
gatgaggatgtg		L91	0.000843726	0.948767	0.694397	0.795909	0.948609	0.931509	0.948767	0.526316	0.931383	0.810345	0.948767	0.0173745	0.293103		GATGATCATCAG		R91	6.47633e-06	0.948767	0.694397	0.795909	0.948609	0.931509	0.0170778	0.245614	0.931383	0.810345	0.0170778	0.88204	0.293103
gatgatgaagac		L92	0.000107109	0.948767	0.694397	0.795909	0.948609	0.931509	0.0170778	0.526316	0.931383	0.0517241	0.948767	0.88204	0.637931		GGTGAGGATGAG		R92	0.00835763	0.948767	0.135492	0.795909	0.948609	0.931509	0.948767	0.526316	0.931383	0.810345	0.948767	0.88204	0.293103
gctgaggaggag		L93	0.0012003	0.948767	0.152429	0.795909	0.948609	0.931509	0.948767	0.526316	0.931383	0.103448	0.948767	0.88204	0.293103		AATGAGGATGAG		R93	0.000770991	0.0170778	0.694397	0.795909	0.948609	0.931509	0.948767	0.526316	0.931383	0.810345	0.948767	0.88204	0.293103
gatgagcaagcg		L94	0.000120365	0.948767	0.694397	0.795909	0.948609	0.931509	0.948767	0.245614	0.931383	0.0517241	0.948767	0.0832113	0.293103		GATGTGGATGAG		R94	0.000813045	0.948767	0.694397	0.795909	0.948609	0.0176817	0.948767	0.526316	0.931383	0.810345	0.948767	0.88204	0.293103
gatgagcgtgaa		L95	0.000128269	0.948767	0.694397	0.795909	0.948609	0.931509	0.948767	0.245614	0.0338685	0.810345	0.948767	0.88204	0.0517241		AATGAGCATGAC		R95	0.000783085	0.0170778	0.694397	0.795909	0.948609	0.931509	0.948767	0.245614	0.931383	0.810345	0.948767	0.88204	0.637931
aaactccaaaag		L96	5.64726e-14	0.0170778	0.694397	0.0173745	0.0173745	0.0176817	0.0170778	0.245614	0.931383	0.0517241	0.0170778	0.88204	0.293103		GAACTGGAGAAG		R96	7.46992e-10	0.948767	0.694397	0.0173745	0.0173745	0.0176817	0.948767	0.526316	0.931383	0.103448	0.0170778	0.88204	0.293103
aaacaggaaaag		L97	3.54177e-10	0.0170778	0.694397	0.0173745	0.0173745	0.931509	0.948767	0.526316	0.931383	0.0517241	0.0170778	0.88204	0.293103		AAACTCCAAAAA		R97	9.96575e-15	0.0170778	0.694397	0.0173745	0.0173745	0.0176817	0.0170778	0.245614	0.931383	0.0517241	0.0170778	0.88204	0.0517241
aaactggaaaaa		L98	1.1864e-12	0.0170778	0.694397	0.0173745	0.0173745	0.0176817	0.948767	0.526316	0.931383	0.0517241	0.0170778	0.88204	0.0517241		AAACTGGAAGAA		R98	6.5911e-11	0.0170778	0.694397	0.0173745	0.0173745	0.0176817	0.948767	0.526316	0.931383	0.0517241	0.948767	0.88204	0.0517241
gaactagaaaag		L99	6.72293e-12	0.948767	0.694397	0.0173745	0.0173745	0.0176817	0.0170778	0.526316	0.931383	0.0517241	0.0170778	0.88204	0.293103		AAACTAGAAAAG		R99	1.21013e-13	0.0170778	0.694397	0.0173745	0.0173745	0.0176817	0.0170778	0.526316	0.931383	0.0517241	0.0170778	0.88204	0.293103
aaacagcaaaag		L100	1.65283e-10	0.0170778	0.694397	0.0173745	0.0173745	0.931509	0.948767	0.245614	0.931383	0.0517241	0.0170778	0.88204	0.293103		AAATAGCAAAAG		R100	1.65283e-10	0.0170778	0.694397	0.0173745	0.0173745	0.931509	0.948767	0.245614	0.931383	0.0517241	0.0170778	0.88204	0.293103
aaactccaaaag		L101	5.64726e-14	0.0170778	0.694397	0.0173745	0.0173745	0.0176817	0.0170778	0.245614	0.931383	0.0517241	0.0170778	0.88204	0.293103		AAAATGCAACAG		R101	3.00514e-12	0.0170778	0.694397	0.0173745	0.0166423	0.0176817	0.948767	0.245614	0.931383	0.0517241	0.0170778	0.88204	0.293103
aaactgcaaact		L102	1.74105e-14	0.0170778	0.694397	0.0173745	0.0173745	0.0176817	0.948767	0.245614	0.931383	0.0517241	0.0170778	0.0832113	0.0172414		AAAATGCAAAAG		R102	3.00514e-12	0.0170778	0.694397	0.0173745	0.0166423	0.0176817	0.948767	0.245614	0.931383	0.0517241	0.0170778	0.88204	0.293103
aaactgtaaaac		L103	5.8529e-12	0.0170778	0.694397	0.0173745	0.0173745	0.0176817	0.948767	0.210526	0.931383	0.0517241	0.0170778	0.88204	0.637931		AAACTTGAAAAG		R103	1.21013e-13	0.0170778	0.694397	0.0173745	0.0173745	0.0176817	0.0170778	0.526316	0.931383	0.0517241	0.0170778	0.88204	0.293103
aaactgaaaaag		L104	2.24098e-13	0.0170778	0.694397	0.0173745	0.0173745	0.0176817	0.948767	0.0175439	0.931383	0.0517241	0.0170778	0.88204	0.293103		AAACAGCAAAAT		R104	9.72251e-12	0.0170778	0.694397	0.0173745	0.0173745	0.931509	0.948767	0.245614	0.931383	0.0517241	0.0170778	0.88204	0.0172414
aaactgcaaatg		L105	6.18002e-14	0.0170778	0.694397	0.0173745	0.0173745	0.0176817	0.948767	0.245614	0.931383	0.0517241	0.0170778	0.0173745	0.293103		AAATTGGAAAAT		R105	3.95466e-13	0.0170778	0.694397	0.0173745	0.0173745	0.0176817	0.948767	0.526316	0.931383	0.0517241	0.0170778	0.88204	0.0172414
gaaatgcaaaag		L106	1.66952e-10	0.948767	0.694397	0.0173745	0.0166423	0.0176817	0.948767	0.245614	0.931383	0.0517241	0.0170778	0.88204	0.293103		AAACAGGAAAAG		R106	3.54177e-10	0.0170778	0.694397	0.0173745	0.0173745	0.931509	0.948767	0.526316	0.931383	0.0517241	0.0170778	0.88204	0.293103
aaactgcaaaac		L107	6.82838e-12	0.0170778	0.694397	0.0173745	0.0173745	0.0176817	0.948767	0.245614	0.931383	0.0517241	0.0170778	0.88204	0.637931		CAACAGCAAAAG		R107	1.65283e-10	0.0170778	0.694397	0.0173745	0.0173745	0.931509	0.948767	0.245614	0.931383	0.0517241	0.0170778	0.88204	0.293103
aaactacaaaag		L108	5.64726e-14	0.0170778	0.694397	0.0173745	0.0173745	0.0176817	0.0170778	0.245614	0.931383	0.0517241	0.0170778	0.88204	0.293103		CAACAGCAAAAG		R108	1.65283e-10	0.0170778	0.694397	0.0173745	0.0173745	0.931509	0.948767	0.245614	0.931383	0.0517241	0.0170778	0.88204	0.293103
aaactgcaaaat		L109	1.84551e-13	0.0170778	0.694397	0.0173745	0.0173745	0.0176817	0.948767	0.245614	0.931383	0.0517241	0.0170778	0.88204	0.0172414		CAACAGCAAAAG		R109	1.65283e-10	0.0170778	0.694397	0.0173745	0.0173745	0.931509	0.948767	0.245614	0.931383	0.0517241	0.0170778	0.88204	0.293103
agactgcaaaaa		L110	1.0803e-13	0.0170778	0.135492	0.0173745	0.0173745	0.0176817	0.948767	0.245614	0.931383	0.0517241	0.0170778	0.88204	0.0517241		AAACTGCCAAAG		R110	5.85261e-14	0.0170778	0.694397	0.0173745	0.0173745	0.0176817	0.948767	0.245614	0.0173745	0.0517241	0.0170778	0.88204	0.293103
aaaatggaaaag		L111	6.43958e-12	0.0170778	0.694397	0.0173745	0.0166423	0.0176817	0.948767	0.526316	0.931383	0.0517241	0.0170778	0.88204	0.293103		AAAATGCAAAAT		R111	1.76773e-13	0.0170778	0.694397	0.0173745	0.0166423	0.0176817	0.948767	0.245614	0.931383	0.0517241	0.0170778	0.88204	0.0172414
aaactggaaaac		L112	1.46322e-11	0.0170778	0.694397	0.0173745	0.0173745	0.0176817	0.948767	0.526316	0.931383	0.0517241	0.0170778	0.88204	0.637931		AAACTAGAAAAA		R112	2.13552e-14	0.0170778	0.694397	0.0173745	0.0173745	0.0176817	0.0170778	0.526316	0.931383	0.0517241	0.0170778	0.88204	0.0517241
caactgcaaaac		L113	6.82838e-12	0.0170778	0.694397	0.0173745	0.0173745	0.0176817	0.948767	0.245614	0.931383	0.0517241	0.0170778	0.88204	0.637931		AATCTGCAAAAG		R113	1.43719e-10	0.0170778	0.694397	0.795909	0.0173745	0.0176817	0.948767	0.245614	0.931383	0.0517241	0.0170778	0.88204	0.293103
aaattggaaaag		L114	6.72293e-12	0.0170778	0.694397	0.0173745	0.0173745	0.0176817	0.948767	0.526316	0.931383	0.0517241	0.0170778	0.88204	0.293103		AAACTGCAAGAA		R114	3.07585e-11	0.0170778	0.694397	0.0173745	0.0173745	0.0176817	0.948767	0.245614	0.931383	0.0517241	0.948767	0.88204	0.0517241
aaactacaaaag		L115	5.64726e-14	0.0170778	0.694397	0.0173745	0.0173745	0.0176817	0.0170778	0.245614	0.931383	0.0517241	0.0170778	0.88204	0.293103		AGACAGCAAAAG		R115	3.22503e-11	0.0170778	0.135492	0.0173745	0.0173745	0.931509	0.948767	0.245614	0.931383	0.0517241	0.0170778	0.88204	0.293103
aaactgaaaaag		L116	2.24098e-13	0.0170778	0.694397	0.0173745	0.0173745	0.0176817	0.948767	0.0175439	0.931383	0.0517241	0.0170778	0.88204	0.293103		AAGCTGGAAAAT		R116	3.85445e-12	0.0170778	0.694397	0.169342	0.0173745	0.0176817	0.948767	0.526316	0.931383	0.0517241	0.0170778	0.88204	0.0172414
aaactggaatag		L117	6.72293e-12	0.0170778	0.694397	0.0173745	0.0173745	0.0176817	0.948767	0.526316	0.931383	0.0517241	0.0170778	0.88204	0.293103		AAGCTGGAAAAA		R117	1.15633e-11	0.0170778	0.694397	0.169342	0.0173745	0.0176817	0.948767	0.526316	0.931383	0.0517241	0.0170778	0.88204	0.0517241
aaactgcaaaat		L118	1.84551e-13	0.0170778	0.694397	0.0173745	0.0173745	0.0176817	0.948767	0.245614	0.931383	0.0517241	0.0170778	0.88204	0.0172414		AAACTGCAAAGA		R118	1.09059e-14	0.0170778	0.694397	0.0173745	0.0173745	0.0176817	0.948767	0.245614	0.931383	0.0517241	0.0170778	0.0173745	0.0517241
taactgcaaaag		L119	3.13737e-12	0.0170778	0.694397	0.0173745	0.0173745	0.0176817	0.948767	0.245614	0.931383	0.0517241	0.0170778	0.88204	0.293103		CAACTGCAAAAC		R119	6.82838e-12	0.0170778	0.694397	0.0173745	0.0173745	0.0176817	0.948767	0.245614	0.931383	0.0517241	0.0170778	0.88204	0.637931
aaattgcagaag		L120	6.27473e-12	0.0170778	0.694397	0.0173745	0.0173745	0.0176817	0.948767	0.245614	0.931383	0.103448	0.0170778	0.88204	0.293103		AAACTGGAAAAC		R120	1.46322e-11	0.0170778	0.694397	0.0173745	0.0173745	0.0176817	0.948767	0.526316	0.931383	0.0517241	0.0170778	0.88204	0.637931
ttactggaaaag		L121	1.71189e-13	0.0170778	0.0176817	0.0173745	0.0173745	0.0176817	0.948767	0.526316	0.931383	0.0517241	0.0170778	0.88204	0.293103		AAACTGGAAAAA		R121	1.1864e-12	0.0170778	0.694397	0.0173745	0.0173745	0.0176817	0.948767	0.526316	0.931383	0.0517241	0.0170778	0.88204	0.0517241
tatgagtttgac		L122	1.25212e-05	0.0170778	0.694397	0.795909	0.948609	0.931509	0.948767	0.210526	0.0173745	0.810345	0.948767	0.88204	0.637931		AAACTAGAAGAG		R122	6.72293e-12	0.0170778	0.694397	0.0173745	0.0173745	0.0176817	0.0170778	0.526316	0.931383	0.0517241	0.948767	0.88204	0.293103
gatgtgtatgtg		L123	6.40618e-06	0.948767	0.694397	0.795909	0.948609	0.0176817	0.948767	0.210526	0.931383	0.810345	0.948767	0.0173745	0.293103		AAACTGGAAACT		R123	3.73081e-14	0.0170778	0.694397	0.0173745	0.0173745	0.0176817	0.948767	0.526316	0.931383	0.0517241	0.0170778	0.0832113	0.0172414
gctgagcatgtg		L124	8.64305e-05	0.948767	0.152429	0.795909	0.948609	0.931509	0.948767	0.245614	0.931383	0.810345	0.948767	0.0173745	0.293103		AAACTGCACGAG		R124	1.16199e-10	0.0170778	0.694397	0.0173745	0.0173745	0.0176817	0.948767	0.245614	0.931383	0.0344828	0.948767	0.88204	0.293103
gatgagtatgtt		L125	1.98524e-05	0.948767	0.694397	0.795909	0.948609	0.931509	0.948767	0.210526	0.931383	0.810345	0.948767	0.0173745	0.0172414		AAACTGAAAATG		R125	4.4143e-15	0.0170778	0.694397	0.0173745	0.0173745	0.0176817	0.948767	0.0175439	0.931383	0.0517241	0.0170778	0.0173745	0.293103
gctgaggaggag		L126	0.0012003	0.948767	0.152429	0.795909	0.948609	0.931509	0.948767	0.526316	0.931383	0.103448	0.948767	0.88204	0.293103		CAACAGGAAAAG		R126	3.54177e-10	0.0170778	0.694397	0.0173745	0.0173745	0.931509	0.948767	0.526316	0.931383	0.0517241	0.0170778	0.88204	0.293103
attgagtatgag		L127	7.85283e-06	0.0170778	0.0176817	0.795909	0.948609	0.931509	0.948767	0.210526	0.931383	0.810345	0.948767	0.88204	0.293103		AAAGTGGAACAG		R127	3.67056e-10	0.0170778	0.694397	0.0173745	0.948609	0.0176817	0.948767	0.526316	0.931383	0.0517241	0.0170778	0.88204	0.293103
gattaggatgtg		L128	1.54535e-05	0.948767	0.694397	0.795909	0.0173745	0.931509	0.948767	0.526316	0.931383	0.810345	0.948767	0.0173745	0.293103		AACCTGGAAATG		R128	1.32429e-13	0.0170778	0.694397	0.0173745	0.0173745	0.0176817	0.948767	0.526316	0.931383	0.0517241	0.0170778	0.0173745	0.293103
aatgagcatgtg		L129	7.0873e-06	0.0170778	0.694397	0.795909	0.948609	0.931509	0.948767	0.245614	0.931383	0.810345	0.948767	0.0173745	0.293103		AAACTACAAACG		R129	5.3276e-15	0.0170778	0.694397	0.0173745	0.0173745	0.0176817	0.0170778	0.245614	0.931383	0.0517241	0.0170778	0.0832113	0.293103
aatgagcatcag		L130	6.47633e-06	0.0170778	0.694397	0.795909	0.948609	0.931509	0.948767	0.245614	0.931383	0.810345	0.0170778	0.88204	0.293103		ACACTGCAAAAT		R130	4.05112e-14	0.0170778	0.152429	0.0173745	0.0173745	0.0176817	0.948767	0.245614	0.931383	0.0517241	0.0170778	0.88204	0.0172414
ggtgaagatgag		L131	0.000150437	0.948767	0.135492	0.795909	0.948609	0.931509	0.0170778	0.526316	0.931383	0.810345	0.948767	0.88204	0.293103		AAAATGCAAGAG		R131	1.66952e-10	0.0170778	0.694397	0.0173745	0.0166423	0.0176817	0.948767	0.245614	0.931383	0.0517241	0.948767	0.88204	0.293103
aatgagtaagag		L132	1.96849e-05	0.0170778	0.694397	0.795909	0.948609	0.931509	0.948767	0.210526	0.931383	0.0517241	0.948767	0.88204	0.293103		ACACTTGAAAAG		R132	2.65638e-14	0.0170778	0.152429	0.0173745	0.0173745	0.0176817	0.0170778	0.526316	0.931383	0.0517241	0.0170778	0.88204	0.293103
gaagagtttgag		L133	6.97704e-06	0.948767	0.694397	0.0173745	0.948609	0.931509	0.948767	0.210526	0.0173745	0.810345	0.948767	0.88204	0.293103		AAACTGATAAAG		R133	4.18044e-15	0.0170778	0.694397	0.0173745	0.0173745	0.0176817	0.948767	0.0175439	0.0173745	0.0517241	0.0170778	0.88204	0.293103
aatgggcatgag		L134	6.54174e-06	0.0170778	0.694397	0.795909	0.948609	0.0169365	0.948767	0.245614	0.931383	0.810345	0.948767	0.88204	0.293103		ATACAGCAAAAG		R134	4.20866e-12	0.0170778	0.0176817	0.0173745	0.0173745	0.931509	0.948767	0.245614	0.931383	0.0517241	0.0170778	0.88204	0.293103
gattaggatgtg		L135	1.54535e-05	0.948767	0.694397	0.795909	0.0173745	0.931509	0.948767	0.526316	0.931383	0.810345	0.948767	0.0173745	0.293103		AAACTGTAAATG		R135	5.29716e-14	0.0170778	0.694397	0.0173745	0.0173745	0.0176817	0.948767	0.210526	0.931383	0.0517241	0.0170778	0.0173745	0.293103
gatgagttagag		L136	2.04007e-05	0.948767	0.694397	0.795909	0.948609	0.931509	0.948767	0.210526	0.0173745	0.0517241	0.948767	0.88204	0.293103		CAACTGCAAAGG		R136	6.18002e-14	0.0170778	0.694397	0.0173745	0.0173745	0.0176817	0.948767	0.245614	0.931383	0.0517241	0.0170778	0.0173745	0.293103
tatgagtgtgag		L137	1.12144e-05	0.0170778	0.694397	0.795909	0.948609	0.931509	0.948767	0.210526	0.0338685	0.810345	0.948767	0.88204	0.293103		AAACTGCAAATC		R137	1.34506e-13	0.0170778	0.694397	0.0173745	0.0173745	0.0176817	0.948767	0.245614	0.931383	0.0517241	0.0170778	0.0173745	0.637931
gatgaccatgcc		L138	7.3876e-05	0.948767	0.694397	0.795909	0.948609	0.931509	0.0170778	0.245614	0.931383	0.810345	0.948767	0.0832113	0.637931		AAACGGCAAAGG		R138	5.91956e-14	0.0170778	0.694397	0.0173745	0.0173745	0.0169365	0.948767	0.245614	0.931383	0.0517241	0.0170778	0.0173745	0.293103
gatgtgtatgtg		L139	6.40618e-06	0.948767	0.694397	0.795909	0.948609	0.0176817	0.948767	0.210526	0.931383	0.810345	0.948767	0.0173745	0.293103		TAACTGGAGAAG		R139	1.34459e-11	0.0170778	0.694397	0.0173745	0.0173745	0.0176817	0.948767	0.526316	0.931383	0.103448	0.0170778	0.88204	0.293103
gaggagaatgac		L140	0.000661166	0.948767	0.694397	0.169342	0.948609	0.931509	0.948767	0.0175439	0.931383	0.810345	0.948767	0.88204	0.637931		TAACTTCAAAAG		R140	5.64726e-14	0.0170778	0.694397	0.0173745	0.0173745	0.0176817	0.0170778	0.245614	0.931383	0.0517241	0.0170778	0.88204	0.293103
gaagaatatgac		L141	1.46525e-05	0.948767	0.694397	0.0173745	0.948609	0.931509	0.0170778	0.210526	0.931383	0.810345	0.948767	0.88204	0.637931		AAACAGGAAAGG		R141	6.97662e-12	0.0170778	0.694397	0.0173745	0.0173745	0.931509	0.948767	0.526316	0.931383	0.0517241	0.0170778	0.0173745	0.293103
gctgagtattag		L142	6.76968e-05	0.948767	0.152429	0.795909	0.948609	0.931509	0.948767	0.210526	0.931383	0.810345	0.0170778	0.88204	0.293103		AAATTGGAAAAC		R142	1.46322e-11	0.0170778	0.694397	0.0173745	0.0173745	0.0176817	0.948767	0.526316	0.931383	0.0517241	0.0170778	0.88204	0.637931
gaagagtttgag		L143	6.97704e-06	0.948767	0.694397	0.0173745	0.948609	0.931509	0.948767	0.210526	0.0173745	0.810345	0.948767	0.88204	0.293103		AAAATGGAAAAA		R143	1.1364e-12	0.0170778	0.694397	0.0173745	0.0166423	0.0176817	0.948767	0.526316	0.931383	0.0517241	0.0170778	0.88204	0.0517241
gatgagtctggc		L144	1.37025e-05	0.948767	0.694397	0.795909	0.948609	0.931509	0.948767	0.210526	0.0173745	0.810345	0.948767	0.0173745	0.637931		AATCTAGAAAAG		R144	5.54346e-12	0.0170778	0.694397	0.795909	0.0173745	0.0176817	0.0170778	0.526316	0.931383	0.0517241	0.0170778	0.88204	0.293103
aaagagtatgag		L145	6.73223e-06	0.0170778	0.694397	0.0173745	0.948609	0.931509	0.948767	0.210526	0.931383	0.810345	0.948767	0.88204	0.293103		AAACTTAAAAAG		R145	4.03376e-15	0.0170778	0.694397	0.0173745	0.0173745	0.0176817	0.0170778	0.0175439	0.931383	0.0517241	0.0170778	0.88204	0.293103
aaagagtatgag		L146	6.73223e-06	0.0170778	0.694397	0.0173745	0.948609	0.931509	0.948767	0.210526	0.931383	0.810345	0.948767	0.88204	0.293103		AAACTGCTAGAG		R146	3.25145e-12	0.0170778	0.694397	0.0173745	0.0173745	0.0176817	0.948767	0.245614	0.0173745	0.0517241	0.948767	0.88204	0.293103
gatgtatatgag		L147	5.85393e-06	0.948767	0.694397	0.795909	0.948609	0.0176817	0.0170778	0.210526	0.931383	0.810345	0.948767	0.88204	0.293103		AACTTGGAAAAG		R147	6.72293e-12	0.0170778	0.694397	0.0173745	0.0173745	0.0176817	0.948767	0.526316	0.931383	0.0517241	0.0170778	0.88204	0.293103
gatgaagatgaa		L148	0.000136057	0.948767	0.694397	0.795909	0.948609	0.931509	0.0170778	0.526316	0.931383	0.810345	0.948767	0.88204	0.0517241		TATCTGCAAAAG		R148	1.43719e-10	0.0170778	0.694397	0.795909	0.0173745	0.0176817	0.948767	0.245614	0.931383	0.0517241	0.0170778	0.88204	0.293103
gatgagcaaaag		L149	2.29657e-05	0.948767	0.694397	0.795909	0.948609	0.931509	0.948767	0.245614	0.931383	0.0517241	0.0170778	0.88204	0.293103		AAACTGTTAAAG		R149	5.01652e-14	0.0170778	0.694397	0.0173745	0.0173745	0.0176817	0.948767	0.210526	0.0173745	0.0517241	0.0170778	0.88204	0.293103
gatgagggtgcg		L150	0.000146939	0.948767	0.694397	0.795909	0.948609	0.931509	0.948767	0.526316	0.0338685	0.810345	0.948767	0.0832113	0.293103		AAACTCCCAAAG		R150	1.05347e-15	0.0170778	0.694397	0.0173745	0.0173745	0.0176817	0.0170778	0.245614	0.0173745	0.0517241	0.0170778	0.88204	0.293103
gataaatatgac		L151	1.17757e-05	0.948767	0.694397	0.795909	0.0166423	0.931509	0.0170778	0.210526	0.931383	0.810345	0.948767	0.88204	0.637931		AAACTGCCAAAT		R151	3.44271e-15	0.0170778	0.694397	0.0173745	0.0173745	0.0176817	0.948767	0.245614	0.0173745	0.0517241	0.0170778	0.88204	0.0172414
cttgagtatgac		L152	1.70914e-05	0.0170778	0.0176817	0.795909	0.948609	0.931509	0.948767	0.210526	0.931383	0.810345	0.948767	0.88204	0.637931		AAGCAGGAAAAG		R152	3.45202e-09	0.0170778	0.694397	0.169342	0.0173745	0.931509	0.948767	0.526316	0.931383	0.0517241	0.0170778	0.88204	0.293103
ggtgtggatgag		L153	0.000158643	0.948767	0.135492	0.795909	0.948609	0.0176817	0.948767	0.526316	0.931383	0.810345	0.948767	0.88204	0.293103		AAACAGCAATAG		R153	1.65283e-10	0.0170778	0.694397	0.0173745	0.0173745	0.931509	0.948767	0.245614	0.931383	0.0517241	0.0170778	0.88204	0.293103
gatgagactgag		L154	2.66342e-05	0.948767	0.694397	0.795909	0.948609	0.931509	0.948767	0.0175439	0.0173745	0.810345	0.948767	0.88204	0.293103		AAACTTCCAAAG		R154	1.05347e-15	0.0170778	0.694397	0.0173745	0.0173745	0.0176817	0.0170778	0.245614	0.0173745	0.0517241	0.0170778	0.88204	0.293103
gttgaatatgag		L155	7.85283e-06	0.948767	0.0176817	0.795909	0.948609	0.931509	0.0170778	0.210526	0.931383	0.810345	0.948767	0.88204	0.293103		AAGCTGGAAAGG		R155	1.29073e-12	0.0170778	0.694397	0.169342	0.0173745	0.0176817	0.948767	0.526316	0.931383	0.0517241	0.0170778	0.0173745	0.293103
aatgaggatgat		L156	4.53524e-05	0.0170778	0.694397	0.795909	0.948609	0.931509	0.948767	0.526316	0.931383	0.810345	0.948767	0.88204	0.0172414		AAATTGGAAAAT		R156	3.95466e-13	0.0170778	0.694397	0.0173745	0.0173745	0.0176817	0.948767	0.526316	0.931383	0.0517241	0.0170778	0.88204	0.0172414
tatgaacatgac		L157	1.40955e-05	0.0170778	0.694397	0.795909	0.948609	0.931509	0.0170778	0.245614	0.931383	0.810345	0.948767	0.88204	0.637931		AAACTTGAAAAT		R157	7.11839e-15	0.0170778	0.694397	0.0173745	0.0173745	0.0176817	0.0170778	0.526316	0.931383	0.0517241	0.0170778	0.88204	0.0172414
gaagaggatgaa		L158	0.000165006	0.948767	0.694397	0.0173745	0.948609	0.931509	0.948767	0.526316	0.931383	0.810345	0.948767	0.88204	0.0517241		GCACTGCAAAAG		R158	3.82605e-11	0.948767	0.152429	0.0173745	0.0173745	0.0176817	0.948767	0.245614	0.931383	0.0517241	0.0170778	0.88204	0.293103
tatgatcatgag		L159	6.47633e-06	0.0170778	0.694397	0.795909	0.948609	0.931509	0.0170778	0.245614	0.931383	0.810345	0.948767	0.88204	0.293103		AAACTGGAAACA		R159	1.11924e-13	0.0170778	0.694397	0.0173745	0.0173745	0.0176817	0.948767	0.526316	0.931383	0.0517241	0.0170778	0.0832113	0.0517241
gatcaggattac		L160	3.07346e-05	0.948767	0.694397	0.795909	0.0173745	0.931509	0.948767	0.526316	0.931383	0.810345	0.0170778	0.88204	0.637931		AAACTGGTAAAA		R160	2.21317e-14	0.0170778	0.694397	0.0173745	0.0173745	0.0176817	0.948767	0.526316	0.0173745	0.0517241	0.0170778	0.88204	0.0517241
gatgatgatgat		L161	4.53524e-05	0.948767	0.694397	0.795909	0.948609	0.931509	0.0170778	0.526316	0.931383	0.810345	0.948767	0.88204	0.0172414		AAATTGCAAAGG		R161	6.18002e-14	0.0170778	0.694397	0.0173745	0.0173745	0.0176817	0.948767	0.245614	0.931383	0.0517241	0.0170778	0.0173745	0.293103
tttgagcatgac		L162	1.994e-05	0.0170778	0.0176817	0.795909	0.948609	0.931509	0.948767	0.245614	0.931383	0.810345	0.948767	0.88204	0.637931		AAACTGCAAATA		R162	1.09059e-14	0.0170778	0.694397	0.0173745	0.0173745	0.0176817	0.948767	0.245614	0.931383	0.0517241	0.0170778	0.0173745	0.0517241
gattaagatgag		L163	1.41213e-05	0.948767	0.694397	0.795909	0.0173745	0.931509	0.0170778	0.526316	0.931383	0.810345	0.948767	0.88204	0.293103		CAACTGCAAAAC		R163	6.82838e-12	0.0170778	0.694397	0.0173745	0.0173745	0.0176817	0.948767	0.245614	0.931383	0.0517241	0.0170778	0.88204	0.637931
gatgagtttgtc		L164	1.37025e-05	0.948767	0.694397	0.795909	0.948609	0.931509	0.948767	0.210526	0.0173745	0.810345	0.948767	0.0173745	0.637931		AAACCAGAAAAG		R164	2.31825e-13	0.0170778	0.694397	0.0173745	0.0173745	0.033873	0.0170778	0.526316	0.931383	0.0517241	0.0170778	0.88204	0.293103
actgagcatgag		L165	7.89796e-05	0.0170778	0.152429	0.795909	0.948609	0.931509	0.948767	0.245614	0.931383	0.810345	0.948767	0.88204	0.293103		AAACTGCATAAT		R165	2.8913e-12	0.0170778	0.694397	0.0173745	0.0173745	0.0176817	0.948767	0.245614	0.931383	0.810345	0.0170778	0.88204	0.0172414
gatgtggatgtg		L166	1.60155e-05	0.948767	0.694397	0.795909	0.948609	0.0176817	0.948767	0.526316	0.931383	0.810345	0.948767	0.0173745	0.293103		AAAGTTGAAAAG		R166	6.60701e-12	0.0170778	0.694397	0.0173745	0.948609	0.0176817	0.0170778	0.526316	0.931383	0.0517241	0.0170778	0.88204	0.293103
gatgaggaagtg		L167	5.38549e-05	0.948767	0.694397	0.795909	0.948609	0.931509	0.948767	0.526316	0.931383	0.0517241	0.948767	0.0173745	0.293103		AACCTGCAAATG		R167	6.18002e-14	0.0170778	0.694397	0.0173745	0.0173745	0.0176817	0.948767	0.245614	0.931383	0.0517241	0.0170778	0.0173745	0.293103
gatgatgatggg		L168	1.51871e-05	0.948767	0.694397	0.795909	0.948609	0.931509	0.0170778	0.526316	0.931383	0.810345	0.948767	0.0173745	0.293103		AAAGTAGAAAAG		R168	6.60701e-12	0.0170778	0.694397	0.0173745	0.948609	0.0176817	0.0170778	0.526316	0.931383	0.0517241	0.0170778	0.88204	0.293103
gatcaggatgaa		L169	0.000138444	0.948767	0.694397	0.795909	0.0173745	0.931509	0.948767	0.526316	0.931383	0.810345	0.948767	0.88204	0.0517241		AAGCTCCAAAAG		R169	5.50415e-13	0.0170778	0.694397	0.169342	0.0173745	0.0176817	0.0170778	0.245614	0.931383	0.0517241	0.0170778	0.88204	0.293103
gatgaggatatg		L170	1.51871e-05	0.948767	0.694397	0.795909	0.948609	0.931509	0.948767	0.526316	0.931383	0.810345	0.0170778	0.0173745	0.293103		AACCTGGAAATG		R170	1.32429e-13	0.0170778	0.694397	0.0173745	0.0173745	0.0176817	0.948767	0.526316	0.931383	0.0517241	0.0170778	0.0173745	0.293103
aatgaggatgaa		L171	0.000136057	0.0170778	0.694397	0.795909	0.948609	0.931509	0.948767	0.526316	0.931383	0.810345	0.948767	0.88204	0.0517241		AAATTGGAAAAA		R171	1.1864e-12	0.0170778	0.694397	0.0173745	0.0173745	0.0176817	0.948767	0.526316	0.931383	0.0517241	0.0170778	0.88204	0.0517241
gatgttgatgag		L172	1.46348e-05	0.948767	0.694397	0.795909	0.948609	0.0176817	0.0170778	0.526316	0.931383	0.810345	0.948767	0.88204	0.293103		CAACAGGAAAAG		R172	3.54177e-10	0.0170778	0.694397	0.0173745	0.0173745	0.931509	0.948767	0.526316	0.931383	0.0517241	0.0170778	0.88204	0.293103
gaggagtttgac		L173	0.000148005	0.948767	0.694397	0.169342	0.948609	0.931509	0.948767	0.210526	0.0173745	0.810345	0.948767	0.88204	0.637931		AAGCTGCAGAAG		R173	6.11572e-11	0.0170778	0.694397	0.169342	0.0173745	0.0176817	0.948767	0.245614	0.931383	0.103448	0.0170778	0.88204	0.293103
gaagagcaagac		L174	6.06191e-05	0.948767	0.694397	0.0173745	0.948609	0.931509	0.948767	0.245614	0.931383	0.0517241	0.948767	0.88204	0.637931		AAACTGCAGCAG		R174	6.27473e-12	0.0170778	0.694397	0.0173745	0.0173745	0.0176817	0.948767	0.245614	0.931383	0.103448	0.0170778	0.88204	0.293103
gctgaggatgaa		L175	0.00165924	0.948767	0.152429	0.795909	0.948609	0.931509	0.948767	0.526316	0.931383	0.810345	0.948767	0.88204	0.0517241		AACCTGGGAAAG		R175	2.4447e-13	0.0170778	0.694397	0.0173745	0.0173745	0.0176817	0.948767	0.526316	0.0338685	0.0517241	0.0170778	0.88204	0.293103
gaggaggaggag		L176	0.00116341	0.948767	0.694397	0.169342	0.948609	0.931509	0.948767	0.526316	0.931383	0.103448	0.948767	0.88204	0.293103		AAGCTTCAAAAG		R176	5.50415e-13	0.0170778	0.694397	0.169342	0.0173745	0.0176817	0.0170778	0.245614	0.931383	0.0517241	0.0170778	0.88204	0.293103
gattaggaggac		L177	0.000217976	0.948767	0.694397	0.795909	0.0173745	0.931509	0.948767	0.526316	0.931383	0.103448	0.948767	0.88204	0.637931		AAACTGTCAAAG		R177	5.01652e-14	0.0170778	0.694397	0.0173745	0.0173745	0.0176817	0.948767	0.210526	0.0173745	0.0517241	0.0170778	0.88204	0.293103
gatgagcttaac		L178	1.46081e-05	0.948767	0.694397	0.795909	0.948609	0.931509	0.948767	0.245614	0.0173745	0.810345	0.0170778	0.88204	0.637931		AAAGTGGAACAG		R178	3.67056e-10	0.0170778	0.694397	0.0173745	0.948609	0.0176817	0.948767	0.526316	0.931383	0.0517241	0.0170778	0.88204	0.293103
gatggggataag		L179	1.4018e-05	0.948767	0.694397	0.795909	0.948609	0.0169365	0.948767	0.526316	0.931383	0.810345	0.0170778	0.88204	0.293103		AGACTGCTAAAG		R179	1.14197e-14	0.0170778	0.135492	0.0173745	0.0173745	0.0176817	0.948767	0.245614	0.0173745	0.0517241	0.0170778	0.88204	0.293103
gttcagtatgac		L180	1.73913e-05	0.948767	0.0176817	0.795909	0.0173745	0.931509	0.948767	0.210526	0.931383	0.810345	0.948767	0.88204	0.637931		AAACAGGAGAAG		R180	7.08354e-10	0.0170778	0.694397	0.0173745	0.0173745	0.931509	0.948767	0.526316	0.931383	0.103448	0.0170778	0.88204	0.293103
ggttagcatgag		L181	7.14357e-05	0.948767	0.135492	0.795909	0.0173745	0.931509	0.948767	0.245614	0.931383	0.810345	0.948767	0.88204	0.293103		AAACTGGAATAA		R181	1.1864e-12	0.0170778	0.694397	0.0173745	0.0173745	0.0176817	0.948767	0.526316	0.931383	0.0517241	0.0170778	0.88204	0.0517241

## Sheet: R
Each genomic half-site scored with the Right PWM.
Left Targets			Score	1	2	3	4	5	6	7	8	9	10	11	12		Right Target			Score	1	2	3	4	5	6	7	8	9	10	11	12
				g	a	t	g	a	g	g	a	t	g	a	c						A	A	A	C	T	G	C	A	A	A	A	G
gatgaggatgac		L01	2.62341e-13	0.0173745	0.948767	0.0173745	0.0170778	0.0176817	0.931966	0.372603	0.948767	0.0170778	0.033873	0.931966	0.0170778	target	AAACTGCAAAAG		R01	0.12917	0.865397	0.948767	0.898682	0.948767	0.541969	0.931966	0.541969	0.948767	0.948767	0.846826	0.931966	0.948767
gatgaggatgac		L02	2.62341e-13	0.0173745	0.948767	0.0173745	0.0170778	0.0176817	0.931966	0.372603	0.948767	0.0170778	0.033873	0.931966	0.0170778		GATGAGGATGCC		R02	4.89079e-15	0.0173745	0.948767	0.0173745	0.0170778	0.0176817	0.931966	0.372603	0.948767	0.0170778	0.033873	0.0173745	0.0170778		R
aaactgcaaaac		L03	0.00232506	0.865397	0.948767	0.898682	0.948767	0.541969	0.931966	0.541969	0.948767	0.948767	0.846826	0.931966	0.0170778		AAACTGCAAAAG		R03	0.12917	0.865397	0.948767	0.898682	0.948767	0.541969	0.931966	0.541969	0.948767	0.948767	0.846826	0.931966	0.948767
gatgaggacgac		L04	2.62341e-13	0.0173745	0.948767	0.0173745	0.0170778	0.0176817	0.931966	0.372603	0.948767	0.0170778	0.033873	0.931966	0.0170778		AAACTGCAAAAA		R04	0.00232506	0.865397	0.948767	0.898682	0.948767	0.541969	0.931966	0.541969	0.948767	0.948767	0.846826	0.931966	0.0170778
gatgaggatgag		L05	1.45745e-11	0.0173745	0.948767	0.0173745	0.0170778	0.0176817	0.931966	0.372603	0.948767	0.0170778	0.033873	0.931966	0.948767		ACAATGCAAAAG		R05	4.18511e-05	0.865397	0.0170778	0.898682	0.0170778	0.541969	0.931966	0.541969	0.948767	0.948767	0.846826	0.931966	0.948767
gatgagcatgag		L06	2.11993e-11	0.0173745	0.948767	0.0173745	0.0170778	0.0176817	0.931966	0.541969	0.948767	0.0170778	0.033873	0.931966	0.948767		TAACTGCAAAAT		R06	4.66801e-05	0.0173745	0.948767	0.898682	0.948767	0.541969	0.931966	0.541969	0.948767	0.948767	0.846826	0.931966	0.0170778
gctgaggatgac		L07	4.72214e-15	0.0173745	0.0170778	0.0173745	0.0170778	0.0176817	0.931966	0.372603	0.948767	0.0170778	0.033873	0.931966	0.0170778		GATGAACATGAC		R07	7.11387e-15	0.0173745	0.948767	0.0173745	0.0170778	0.0176817	0.0173745	0.541969	0.948767	0.0170778	0.033873	0.931966	0.0170778
gatgaggatgac		L08	2.62341e-13	0.0173745	0.948767	0.0173745	0.0170778	0.0176817	0.931966	0.372603	0.948767	0.0170778	0.033873	0.931966	0.0170778		CATGAGGAAGAG		R08	4.65342e-09	0.0998535	0.948767	0.0173745	0.0170778	0.0176817	0.931966	0.372603	0.948767	0.948767	0.033873	0.931966	0.948767
gatgagcaagag		L09	1.17774e-09	0.0173745	0.948767	0.0173745	0.0170778	0.0176817	0.931966	0.541969	0.948767	0.948767	0.033873	0.931966	0.948767		GATCAGCATGAC		R09	2.11993e-11	0.0173745	0.948767	0.0173745	0.948767	0.0176817	0.931966	0.541969	0.948767	0.0170778	0.033873	0.931966	0.0170778
gaactggaaaag		L10	0.00178292	0.0173745	0.948767	0.898682	0.948767	0.541969	0.931966	0.372603	0.948767	0.948767	0.846826	0.931966	0.948767		AAACTAGAAAAG		R10	0.00165557	0.865397	0.948767	0.898682	0.948767	0.541969	0.0173745	0.372603	0.948767	0.948767	0.846826	0.931966	0.948767
aaacagcaaaac		L11	7.58551e-05	0.865397	0.948767	0.898682	0.948767	0.0176817	0.931966	0.541969	0.948767	0.948767	0.846826	0.931966	0.0170778		AAACTGCAAAAG		R11	0.12917	0.865397	0.948767	0.898682	0.948767	0.541969	0.931966	0.541969	0.948767	0.948767	0.846826	0.931966	0.948767
aaactgcataag		L12	0.00232506	0.865397	0.948767	0.898682	0.948767	0.541969	0.931966	0.541969	0.948767	0.0170778	0.846826	0.931966	0.948767		AAACTGGAAAAA		R12	0.00159848	0.865397	0.948767	0.898682	0.948767	0.541969	0.931966	0.372603	0.948767	0.948767	0.846826	0.931966	0.0170778
caacagcaaaag		L13	0.000486251	0.0998535	0.948767	0.898682	0.948767	0.0176817	0.931966	0.541969	0.948767	0.948767	0.846826	0.931966	0.948767		AAACTGCAAAAG		R13	0.12917	0.865397	0.948767	0.898682	0.948767	0.541969	0.931966	0.541969	0.948767	0.948767	0.846826	0.931966	0.948767
aaactggaaaaa		L14	0.00159848	0.865397	0.948767	0.898682	0.948767	0.541969	0.931966	0.372603	0.948767	0.948767	0.846826	0.931966	0.0170778		AATCTGCAAAAG		R14	0.00249729	0.865397	0.948767	0.0173745	0.948767	0.541969	0.931966	0.541969	0.948767	0.948767	0.846826	0.931966	0.948767
aaacagcaaaac		L15	7.58551e-05	0.865397	0.948767	0.898682	0.948767	0.0176817	0.931966	0.541969	0.948767	0.948767	0.846826	0.931966	0.0170778		AAACTGCAAAAG		R15	0.12917	0.865397	0.948767	0.898682	0.948767	0.541969	0.931966	0.541969	0.948767	0.948767	0.846826	0.931966	0.948767
aatgagtatgag		L16	1.31988e-10	0.865397	0.948767	0.0173745	0.0170778	0.0176817	0.931966	0.0677461	0.948767	0.0170778	0.033873	0.931966	0.948767		AAACAGGAAAAT		R16	5.21504e-05	0.865397	0.948767	0.898682	0.948767	0.0176817	0.931966	0.372603	0.948767	0.948767	0.846826	0.931966	0.0170778
gctgagcaggac		L17	6.86857e-15	0.0173745	0.0170778	0.0173745	0.0170778	0.0176817	0.931966	0.541969	0.948767	0.0170778	0.033873	0.931966	0.0170778		AAACTGAAAAAG		R17	0.00421417	0.865397	0.948767	0.898682	0.948767	0.541969	0.931966	0.0176817	0.948767	0.948767	0.846826	0.931966	0.948767
gatgaggaaaac		L18	3.64363e-10	0.0173745	0.948767	0.0173745	0.0170778	0.0176817	0.931966	0.372603	0.948767	0.948767	0.846826	0.931966	0.0170778		AAACTGCAAAAT		R18	0.00232506	0.865397	0.948767	0.898682	0.948767	0.541969	0.931966	0.541969	0.948767	0.948767	0.846826	0.931966	0.0170778
gaagaggaggag		L19	7.53854e-10	0.0173745	0.948767	0.898682	0.0170778	0.0176817	0.931966	0.372603	0.948767	0.0170778	0.033873	0.931966	0.948767		AAACTGCAGAAG		R19	0.00232506	0.865397	0.948767	0.898682	0.948767	0.541969	0.931966	0.541969	0.948767	0.0170778	0.846826	0.931966	0.948767
gatgaggctcag		L20	7.87023e-13	0.0173745	0.948767	0.0173745	0.0170778	0.0176817	0.931966	0.372603	0.0170778	0.0170778	0.101619	0.931966	0.948767		AAACTGCAAAAC		R20	0.00232506	0.865397	0.948767	0.898682	0.948767	0.541969	0.931966	0.541969	0.948767	0.948767	0.846826	0.931966	0.0170778
gatgatcatgag		L21	7.57117e-13	0.0173745	0.948767	0.0173745	0.0170778	0.0176817	0.0332845	0.541969	0.948767	0.0170778	0.033873	0.931966	0.948767		TAACTGGAAGAG		R21	7.13168e-05	0.0173745	0.948767	0.898682	0.948767	0.541969	0.931966	0.372603	0.948767	0.948767	0.033873	0.931966	0.948767
aatgagcatgag		L22	1.0559e-09	0.865397	0.948767	0.0173745	0.0170778	0.0176817	0.931966	0.541969	0.948767	0.0170778	0.033873	0.931966	0.948767		AAACTGAAATAG		R22	8.79919e-05	0.865397	0.948767	0.898682	0.948767	0.541969	0.931966	0.0176817	0.948767	0.948767	0.0176817	0.931966	0.948767
gatgattatgaa		L23	1.70351e-15	0.0173745	0.948767	0.0173745	0.0170778	0.0176817	0.0332845	0.0677461	0.948767	0.0170778	0.033873	0.931966	0.0170778		AAACTGGAAAAA		R23	0.00159848	0.865397	0.948767	0.898682	0.948767	0.541969	0.931966	0.372603	0.948767	0.948767	0.846826	0.931966	0.0170778
gatgaatatgag		L24	4.94019e-14	0.0173745	0.948767	0.0173745	0.0170778	0.0176817	0.0173745	0.0677461	0.948767	0.0170778	0.033873	0.931966	0.948767		AAACAGGAAAAC		R24	5.21504e-05	0.865397	0.948767	0.898682	0.948767	0.0176817	0.931966	0.372603	0.948767	0.948767	0.846826	0.931966	0.0170778
catgagtatgac		L25	2.74129e-13	0.0998535	0.948767	0.0173745	0.0170778	0.0176817	0.931966	0.0677461	0.948767	0.0170778	0.033873	0.931966	0.0170778		AAACTGCAGAGG		R25	8.30379e-05	0.865397	0.948767	0.898682	0.948767	0.541969	0.931966	0.541969	0.948767	0.0170778	0.846826	0.0332845	0.948767
gttgaagatgag		L26	4.89079e-15	0.0173745	0.0170778	0.0173745	0.0170778	0.0176817	0.0173745	0.372603	0.948767	0.0170778	0.033873	0.931966	0.948767		AAACTAGAAAAG		R26	0.00165557	0.865397	0.948767	0.898682	0.948767	0.541969	0.0173745	0.372603	0.948767	0.948767	0.846826	0.931966	0.948767
gatgaggattag		L27	7.60789e-12	0.0173745	0.948767	0.0173745	0.0170778	0.0176817	0.931966	0.372603	0.948767	0.0170778	0.0176817	0.931966	0.948767		ATACTGAAAAAG		R27	7.58551e-05	0.865397	0.0170778	0.898682	0.948767	0.541969	0.931966	0.0176817	0.948767	0.948767	0.846826	0.931966	0.948767
aatgaggatcac		L28	3.92004e-11	0.865397	0.948767	0.0173745	0.0170778	0.0176817	0.931966	0.372603	0.948767	0.0170778	0.101619	0.931966	0.0170778		AAACTGGAAAAC		R28	0.00159848	0.865397	0.948767	0.898682	0.948767	0.541969	0.931966	0.372603	0.948767	0.948767	0.846826	0.931966	0.0170778
gctgaggatgac		L29	4.72214e-15	0.0173745	0.0170778	0.0173745	0.0170778	0.0176817	0.931966	0.372603	0.948767	0.0170778	0.033873	0.931966	0.0170778		AAACAGCAGAAG		R29	7.58551e-05	0.865397	0.948767	0.898682	0.948767	0.0176817	0.931966	0.541969	0.948767	0.0170778	0.846826	0.931966	0.948767
gttgactatgag		L30	8.89234e-16	0.0173745	0.0170778	0.0173745	0.0170778	0.0176817	0.0173745	0.0677461	0.948767	0.0170778	0.033873	0.931966	0.948767		AAATTGGAAAAG		R30	0.00159848	0.865397	0.948767	0.898682	0.0170778	0.541969	0.931966	0.372603	0.948767	0.948767	0.846826	0.931966	0.948767
ggtgaggatgag		L31	2.62341e-13	0.0173745	0.0170778	0.0173745	0.0170778	0.0176817	0.931966	0.372603	0.948767	0.0170778	0.033873	0.931966	0.948767		AAAGAGGAAAAG		R31	5.21504e-05	0.865397	0.948767	0.898682	0.0170778	0.0176817	0.931966	0.372603	0.948767	0.948767	0.846826	0.931966	0.948767
gatgagtgtgac		L32	8.58571e-16	0.0173745	0.948767	0.0173745	0.0170778	0.0176817	0.931966	0.0677461	0.0170778	0.0170778	0.033873	0.931966	0.0170778		AATCTGGAAAAA		R32	3.09039e-05	0.865397	0.948767	0.0173745	0.948767	0.541969	0.931966	0.372603	0.948767	0.948767	0.846826	0.931966	0.0170778
gatgtggaggag		L33	4.46728e-10	0.0173745	0.948767	0.0173745	0.0170778	0.541969	0.931966	0.372603	0.948767	0.0170778	0.033873	0.931966	0.948767		AAACTAGAAAAG		R33	0.00165557	0.865397	0.948767	0.898682	0.948767	0.541969	0.0173745	0.372603	0.948767	0.948767	0.846826	0.931966	0.948767
aatgagtatgtg		L34	2.46063e-12	0.865397	0.948767	0.0173745	0.0170778	0.0176817	0.931966	0.0677461	0.948767	0.0170778	0.033873	0.0173745	0.948767		AAACTGGGAAAG		R34	0.00159848	0.865397	0.948767	0.898682	0.948767	0.541969	0.931966	0.372603	0.0170778	0.948767	0.846826	0.931966	0.948767
gatgaggaggcc		L35	4.89079e-15	0.0173745	0.948767	0.0173745	0.0170778	0.0176817	0.931966	0.372603	0.948767	0.0170778	0.033873	0.0173745	0.0170778		AAACTGGAAATG		R35	0.00165557	0.865397	0.948767	0.898682	0.948767	0.541969	0.931966	0.372603	0.948767	0.948767	0.846826	0.0173745	0.948767
gatgaagatgac		L36	4.89079e-15	0.0173745	0.948767	0.0173745	0.0170778	0.0176817	0.0173745	0.372603	0.948767	0.0170778	0.033873	0.931966	0.0170778		GAACTGCAAAAC		R36	4.66801e-05	0.0173745	0.948767	0.898682	0.948767	0.541969	0.931966	0.541969	0.948767	0.948767	0.846826	0.931966	0.0170778
gatgagtttggg		L37	1.70351e-15	0.0173745	0.948767	0.0173745	0.0170778	0.0176817	0.931966	0.0677461	0.0170778	0.0170778	0.033873	0.0332845	0.948767		GAACTGCAAAAG		R37	0.00259334	0.0173745	0.948767	0.898682	0.948767	0.541969	0.931966	0.541969	0.948767	0.948767	0.846826	0.931966	0.948767
gatgaggatggg		L38	5.20518e-13	0.0173745	0.948767	0.0173745	0.0170778	0.0176817	0.931966	0.372603	0.948767	0.0170778	0.033873	0.0332845	0.948767		AACCTGCAAATG		R38	0.000178378	0.865397	0.948767	0.066569	0.948767	0.541969	0.931966	0.541969	0.948767	0.948767	0.846826	0.0173745	0.948767
gctgaggatgac		L39	4.72214e-15	0.0173745	0.0170778	0.0173745	0.0170778	0.0176817	0.931966	0.372603	0.948767	0.0170778	0.033873	0.931966	0.0170778		ACACAGGAAAAG		R39	5.21504e-05	0.865397	0.0170778	0.898682	0.948767	0.0176817	0.931966	0.372603	0.948767	0.948767	0.846826	0.931966	0.948767
aatgagtaagag		L40	7.33266e-09	0.865397	0.948767	0.0173745	0.0170778	0.0176817	0.931966	0.0677461	0.948767	0.948767	0.033873	0.931966	0.948767		ATACTGCAAAAG		R40	0.00232506	0.865397	0.0170778	0.898682	0.948767	0.541969	0.931966	0.541969	0.948767	0.948767	0.846826	0.931966	0.948767
gatgagcatgaa		L41	3.81587e-13	0.0173745	0.948767	0.0173745	0.0170778	0.0176817	0.931966	0.541969	0.948767	0.0170778	0.033873	0.931966	0.0170778		AAACTGTAGAAG		R41	0.000290633	0.865397	0.948767	0.898682	0.948767	0.541969	0.931966	0.0677461	0.948767	0.0170778	0.846826	0.931966	0.948767
gatgtgcatgag		L42	6.49786e-10	0.0173745	0.948767	0.0173745	0.0170778	0.541969	0.931966	0.541969	0.948767	0.0170778	0.033873	0.931966	0.948767		AAACTGACAAAG		R42	7.58551e-05	0.865397	0.948767	0.898682	0.948767	0.541969	0.931966	0.0176817	0.0170778	0.948767	0.846826	0.931966	0.948767
gaggagcaggag		L43	2.11993e-11	0.0173745	0.948767	0.0173745	0.0170778	0.0176817	0.931966	0.541969	0.948767	0.0170778	0.033873	0.931966	0.948767		AAACTGGAACAG		R43	0.0106565	0.865397	0.948767	0.898682	0.948767	0.541969	0.931966	0.372603	0.948767	0.948767	0.101619	0.931966	0.948767
gattgggatgac		L44	1.00514e-12	0.0173745	0.948767	0.0173745	0.0170778	0.0677461	0.931966	0.372603	0.948767	0.0170778	0.033873	0.931966	0.0170778		AAACTGAAAAAG		R44	0.00421417	0.865397	0.948767	0.898682	0.948767	0.541969	0.931966	0.0176817	0.948767	0.948767	0.846826	0.931966	0.948767
gatgcggatgac		L45	5.52826e-12	0.0173745	0.948767	0.0173745	0.0170778	0.372603	0.931966	0.372603	0.948767	0.0170778	0.033873	0.931966	0.0170778		GAACTGGAAAAA		R45	3.20925e-05	0.0173745	0.948767	0.898682	0.948767	0.541969	0.931966	0.372603	0.948767	0.948767	0.846826	0.931966	0.0170778
gaggagtatgag		L46	2.64991e-12	0.0173745	0.948767	0.0173745	0.0170778	0.0176817	0.931966	0.0677461	0.948767	0.0170778	0.033873	0.931966	0.948767		AAAATTGAAAAG		R46	5.70885e-05	0.865397	0.948767	0.898682	0.0170778	0.541969	0.0332845	0.372603	0.948767	0.948767	0.846826	0.931966	0.948767
aatgaggatgac		L47	1.30668e-11	0.865397	0.948767	0.0173745	0.0170778	0.0176817	0.931966	0.372603	0.948767	0.0170778	0.033873	0.931966	0.0170778		AAAATGGAAAAC		R47	2.87726e-05	0.865397	0.948767	0.898682	0.0170778	0.541969	0.931966	0.372603	0.948767	0.948767	0.846826	0.931966	0.0170778
gctgaggatgat		L48	4.72214e-15	0.0173745	0.0170778	0.0173745	0.0170778	0.0176817	0.931966	0.372603	0.948767	0.0170778	0.033873	0.931966	0.0170778		AAACAGGAAAAG		R48	0.00289724	0.865397	0.948767	0.898682	0.948767	0.0176817	0.931966	0.372603	0.948767	0.948767	0.846826	0.931966	0.948767
gatgagtatcac		L49	1.43095e-13	0.0173745	0.948767	0.0173745	0.0170778	0.0176817	0.931966	0.0677461	0.948767	0.0170778	0.101619	0.931966	0.0170778		AATCTGCATAAG		R49	4.49512e-05	0.865397	0.948767	0.0173745	0.948767	0.541969	0.931966	0.541969	0.948767	0.0170778	0.846826	0.931966	0.948767
gattagtatcag		L50	7.94973e-12	0.0173745	0.948767	0.0173745	0.0170778	0.0176817	0.931966	0.0677461	0.948767	0.0170778	0.101619	0.931966	0.948767		AGACTGCAAAAG		R50	0.00232506	0.865397	0.0170778	0.898682	0.948767	0.541969	0.931966	0.541969	0.948767	0.948767	0.846826	0.931966	0.948767
gatggggatgag		L51	5.5841e-11	0.0173745	0.948767	0.0173745	0.0170778	0.0677461	0.931966	0.372603	0.948767	0.0170778	0.033873	0.931966	0.948767		AAACTGAAAAAT		R51	7.58551e-05	0.865397	0.948767	0.898682	0.948767	0.541969	0.931966	0.0176817	0.948767	0.948767	0.846826	0.931966	0.0170778
gctgaggataac		L52	1.18054e-13	0.0173745	0.0170778	0.0173745	0.0170778	0.0176817	0.931966	0.372603	0.948767	0.0170778	0.846826	0.931966	0.0170778		AAACTGGAACAG		R52	0.0106565	0.865397	0.948767	0.898682	0.948767	0.541969	0.931966	0.372603	0.948767	0.948767	0.101619	0.931966	0.948767
gttgaggttgac		L53	8.49985e-17	0.0173745	0.0170778	0.0173745	0.0170778	0.0176817	0.931966	0.372603	0.0170778	0.0170778	0.033873	0.931966	0.0170778		AGACTGCAAAAG		R53	0.00232506	0.865397	0.0170778	0.898682	0.948767	0.541969	0.931966	0.541969	0.948767	0.948767	0.846826	0.931966	0.948767
cttgagcatgag		L54	2.19303e-12	0.0998535	0.0170778	0.0173745	0.0170778	0.0176817	0.931966	0.541969	0.948767	0.0170778	0.033873	0.931966	0.948767		AAACTTGAAAAG		R54	0.00317159	0.865397	0.948767	0.898682	0.948767	0.541969	0.0332845	0.372603	0.948767	0.948767	0.846826	0.931966	0.948767
gctgagtatgtg		L55	8.89234e-16	0.0173745	0.0170778	0.0173745	0.0170778	0.0176817	0.931966	0.0677461	0.948767	0.0170778	0.033873	0.0173745	0.948767		AAACTTCAAAAG		R55	0.00461322	0.865397	0.948767	0.898682	0.948767	0.541969	0.0332845	0.541969	0.948767	0.948767	0.846826	0.931966	0.948767
gttgaggatgat		L56	4.72214e-15	0.0173745	0.0170778	0.0173745	0.0170778	0.0176817	0.931966	0.372603	0.948767	0.0170778	0.033873	0.931966	0.0170778		AAACAGGAAAAG		R56	0.00289724	0.865397	0.948767	0.898682	0.948767	0.0176817	0.931966	0.372603	0.948767	0.948767	0.846826	0.931966	0.948767
gatgaacatgtg		L57	7.36794e-15	0.0173745	0.948767	0.0173745	0.0170778	0.0176817	0.0173745	0.541969	0.948767	0.0170778	0.033873	0.0173745	0.948767		AAAATGCAAAAG		R57	0.00232506	0.865397	0.948767	0.898682	0.0170778	0.541969	0.931966	0.541969	0.948767	0.948767	0.846826	0.931966	0.948767
gctgaggatgac		L58	4.72214e-15	0.0173745	0.0170778	0.0173745	0.0170778	0.0176817	0.931966	0.372603	0.948767	0.0170778	0.033873	0.931966	0.0170778		ACACAGGAAAAG		R58	5.21504e-05	0.865397	0.0170778	0.898682	0.948767	0.0176817	0.931966	0.372603	0.948767	0.948767	0.846826	0.931966	0.948767
tatgcgtatgac		L59	1.00514e-12	0.0173745	0.948767	0.0173745	0.0170778	0.372603	0.931966	0.0677461	0.948767	0.0170778	0.033873	0.931966	0.0170778		AAACTGCAAAAA		R59	0.00232506	0.865397	0.948767	0.898682	0.948767	0.541969	0.931966	0.541969	0.948767	0.948767	0.846826	0.931966	0.0170778
gctgagcctgag		L60	6.86857e-15	0.0173745	0.0170778	0.0173745	0.0170778	0.0176817	0.931966	0.541969	0.0170778	0.0170778	0.033873	0.931966	0.948767		AAACTGGAAAAC		R60	0.00159848	0.865397	0.948767	0.898682	0.948767	0.541969	0.931966	0.372603	0.948767	0.948767	0.846826	0.931966	0.0170778
gatgtatatgag		L61	1.51423e-12	0.0173745	0.948767	0.0173745	0.0170778	0.541969	0.0173745	0.0677461	0.948767	0.0170778	0.033873	0.931966	0.948767		AAACTGGAATAG		R61	0.00185424	0.865397	0.948767	0.898682	0.948767	0.541969	0.931966	0.372603	0.948767	0.948767	0.0176817	0.931966	0.948767
gatgagtataat		L62	1.19246e-12	0.0173745	0.948767	0.0173745	0.0170778	0.0176817	0.931966	0.0677461	0.948767	0.0170778	0.846826	0.931966	0.0170778		AATGAGTATGAG		R62	1.31988e-10	0.865397	0.948767	0.0173745	0.0170778	0.0176817	0.931966	0.0677461	0.948767	0.0170778	0.033873	0.931966	0.948767
catgattatgac		L63	9.79031e-15	0.0998535	0.948767	0.0173745	0.0170778	0.0176817	0.0332845	0.0677461	0.948767	0.0170778	0.033873	0.931966	0.0170778		GATGAGGATGAT		R63	2.62341e-13	0.0173745	0.948767	0.0173745	0.0170778	0.0176817	0.931966	0.372603	0.948767	0.0170778	0.033873	0.931966	0.0170778
gaagaatatgag		L64	2.55527e-12	0.0173745	0.948767	0.898682	0.0170778	0.0176817	0.0173745	0.0677461	0.948767	0.0170778	0.033873	0.931966	0.948767		GCTGAGTATGAC		R64	8.58571e-16	0.0173745	0.0170778	0.0173745	0.0170778	0.0176817	0.931966	0.0677461	0.948767	0.0170778	0.033873	0.931966	0.0170778
gttgaggatgac		L65	4.72214e-15	0.0173745	0.0170778	0.0173745	0.0170778	0.0176817	0.931966	0.372603	0.948767	0.0170778	0.033873	0.931966	0.0170778		GTTGAGTTTGAC		R65	1.54543e-17	0.0173745	0.0170778	0.0173745	0.0170778	0.0176817	0.931966	0.0677461	0.0170778	0.0170778	0.033873	0.931966	0.0170778
gatgaagataac		L66	1.2227e-13	0.0173745	0.948767	0.0173745	0.0170778	0.0176817	0.0173745	0.372603	0.948767	0.0170778	0.846826	0.931966	0.0170778		GTTGAGGATGAG		R66	2.62341e-13	0.0173745	0.0170778	0.0173745	0.0170778	0.0176817	0.931966	0.372603	0.948767	0.0170778	0.033873	0.931966	0.948767
gatgaggatgat		L67	2.62341e-13	0.0173745	0.948767	0.0173745	0.0170778	0.0176817	0.931966	0.372603	0.948767	0.0170778	0.033873	0.931966	0.0170778		GATGAGGGAGAC		R67	2.62341e-13	0.0173745	0.948767	0.0173745	0.0170778	0.0176817	0.931966	0.372603	0.0170778	0.948767	0.033873	0.931966	0.0170778
gatgagggtgag		L68	2.62341e-13	0.0173745	0.948767	0.0173745	0.0170778	0.0176817	0.931966	0.372603	0.0170778	0.0170778	0.033873	0.931966	0.948767		TATGGGTATGAC		R68	1.82752e-13	0.0173745	0.948767	0.0173745	0.0170778	0.0677461	0.931966	0.0677461	0.948767	0.0170778	0.033873	0.931966	0.0170778
gatggggatgag		L69	5.5841e-11	0.0173745	0.948767	0.0173745	0.0170778	0.0677461	0.931966	0.372603	0.948767	0.0170778	0.033873	0.931966	0.948767		GATGAGGAAAAC		R69	3.64363e-10	0.0173745	0.948767	0.0173745	0.0170778	0.0176817	0.931966	0.372603	0.948767	0.948767	0.846826	0.931966	0.0170778
gatgaggaagat		L70	1.45745e-11	0.0173745	0.948767	0.0173745	0.0170778	0.0176817	0.931966	0.372603	0.948767	0.948767	0.033873	0.931966	0.0170778		GATGGGGATGAC		R70	1.00514e-12	0.0173745	0.948767	0.0173745	0.0170778	0.0677461	0.931966	0.372603	0.948767	0.0170778	0.033873	0.931966	0.0170778
aatgaggataac		L71	3.2667e-10	0.865397	0.948767	0.0173745	0.0170778	0.0176817	0.931966	0.372603	0.948767	0.0170778	0.846826	0.931966	0.0170778		GATGAGGCTGAG		R71	2.62341e-13	0.0173745	0.948767	0.0173745	0.0170778	0.0176817	0.931966	0.372603	0.0170778	0.0170778	0.033873	0.931966	0.948767
gatgaatataac		L72	2.22309e-14	0.0173745	0.948767	0.0173745	0.0170778	0.0176817	0.0173745	0.0677461	0.948767	0.0170778	0.846826	0.931966	0.0170778		GATGAATATGAG		R72	4.94019e-14	0.0173745	0.948767	0.0173745	0.0170778	0.0176817	0.0173745	0.0677461	0.948767	0.0170778	0.033873	0.931966	0.948767
gatggggatgag		L73	5.5841e-11	0.0173745	0.948767	0.0173745	0.0170778	0.0677461	0.931966	0.372603	0.948767	0.0170778	0.033873	0.931966	0.948767		CATGAGGAAGAC		R73	8.37615e-11	0.0998535	0.948767	0.0173745	0.0170778	0.0176817	0.931966	0.372603	0.948767	0.948767	0.033873	0.931966	0.0170778
gatgaggataac		L74	6.55853e-12	0.0173745	0.948767	0.0173745	0.0170778	0.0176817	0.931966	0.372603	0.948767	0.0170778	0.846826	0.931966	0.0170778		CATGAGCATGTG		R74	2.27135e-12	0.0998535	0.948767	0.0173745	0.0170778	0.0176817	0.931966	0.541969	0.948767	0.0170778	0.033873	0.0173745	0.948767
gatgaggatcag		L75	4.37235e-11	0.0173745	0.948767	0.0173745	0.0170778	0.0176817	0.931966	0.372603	0.948767	0.0170778	0.101619	0.931966	0.948767		AATGAGGATAAG		R75	1.81483e-08	0.865397	0.948767	0.0173745	0.0170778	0.0176817	0.931966	0.372603	0.948767	0.0170778	0.846826	0.931966	0.948767
gatgaatatgag		L76	4.94019e-14	0.0173745	0.948767	0.0173745	0.0170778	0.0176817	0.0173745	0.0677461	0.948767	0.0170778	0.033873	0.931966	0.948767		GATGAAGAAGAG		R76	1.5095e-11	0.0173745	0.948767	0.0173745	0.0170778	0.0176817	0.0173745	0.372603	0.948767	0.948767	0.033873	0.931966	0.948767
aatgaggataag		L77	1.81483e-08	0.865397	0.948767	0.0173745	0.0170778	0.0176817	0.931966	0.372603	0.948767	0.0170778	0.846826	0.931966	0.948767		GACGAGCATGAG		R77	8.12233e-11	0.0173745	0.948767	0.066569	0.0170778	0.0176817	0.931966	0.541969	0.948767	0.0170778	0.033873	0.931966	0.948767
gatgagttttag		L78	2.48986e-14	0.0173745	0.948767	0.0173745	0.0170778	0.0176817	0.931966	0.0677461	0.0170778	0.0170778	0.0176817	0.931966	0.948767		AATGAGCATGAG		R78	1.0559e-09	0.865397	0.948767	0.0173745	0.0170778	0.0176817	0.931966	0.541969	0.948767	0.0170778	0.033873	0.931966	0.948767
gatggggatgac		L79	1.00514e-12	0.0173745	0.948767	0.0173745	0.0170778	0.0677461	0.931966	0.372603	0.948767	0.0170778	0.033873	0.931966	0.0170778		GATGGGGCTGAG		R79	1.00514e-12	0.0173745	0.948767	0.0173745	0.0170778	0.0677461	0.931966	0.372603	0.0170778	0.0170778	0.033873	0.931966	0.948767
catgaggatgaa		L80	1.50771e-12	0.0998535	0.948767	0.0173745	0.0170778	0.0176817	0.931966	0.372603	0.948767	0.0170778	0.033873	0.931966	0.0170778		GGTGAGGATGAC		R80	4.72214e-15	0.0173745	0.0170778	0.0173745	0.0170778	0.0176817	0.931966	0.372603	0.948767	0.0170778	0.033873	0.931966	0.0170778
gatgaatatgag		L81	4.94019e-14	0.0173745	0.948767	0.0173745	0.0170778	0.0176817	0.0173745	0.0677461	0.948767	0.0170778	0.033873	0.931966	0.948767		GATGTGCATTAC		R81	6.10539e-12	0.0173745	0.948767	0.0173745	0.0170778	0.541969	0.931966	0.541969	0.948767	0.0170778	0.0176817	0.931966	0.0170778
aatcagcatgac		L82	1.0559e-09	0.865397	0.948767	0.0173745	0.948767	0.0176817	0.931966	0.541969	0.948767	0.0170778	0.033873	0.931966	0.0170778		GATGAGCAAGAG		R82	1.17774e-09	0.0173745	0.948767	0.0173745	0.0170778	0.0176817	0.931966	0.541969	0.948767	0.948767	0.033873	0.931966	0.948767
gatgagcatgtg		L83	3.95215e-13	0.0173745	0.948767	0.0173745	0.0170778	0.0176817	0.931966	0.541969	0.948767	0.0170778	0.033873	0.0173745	0.948767		GCTGAGTATGGG		R83	1.70351e-15	0.0173745	0.0170778	0.0173745	0.0170778	0.0176817	0.931966	0.0677461	0.948767	0.0170778	0.033873	0.0332845	0.948767
gaagagtatgag		L84	1.37064e-10	0.0173745	0.948767	0.898682	0.0170778	0.0176817	0.931966	0.0677461	0.948767	0.0170778	0.033873	0.931966	0.948767		GATGAGCAGGAA		R84	3.81587e-13	0.0173745	0.948767	0.0173745	0.0170778	0.0176817	0.931966	0.541969	0.948767	0.0170778	0.033873	0.931966	0.0170778
gatgagggtgag		L85	2.62341e-13	0.0173745	0.948767	0.0173745	0.0170778	0.0176817	0.931966	0.372603	0.0170778	0.0170778	0.033873	0.931966	0.948767		GATGAAGATAAC		R85	1.2227e-13	0.0173745	0.948767	0.0173745	0.0170778	0.0176817	0.0173745	0.372603	0.948767	0.0170778	0.846826	0.931966	0.0170778
gatgcgtgtgac		L86	1.80925e-14	0.0173745	0.948767	0.0173745	0.0170778	0.372603	0.931966	0.0677461	0.0170778	0.0170778	0.033873	0.931966	0.0170778		GATGAGGCTGAG		R86	2.62341e-13	0.0173745	0.948767	0.0173745	0.0170778	0.0176817	0.931966	0.372603	0.0170778	0.0170778	0.033873	0.931966	0.948767
aatgaggatgac		L87	1.30668e-11	0.865397	0.948767	0.0173745	0.0170778	0.0176817	0.931966	0.372603	0.948767	0.0170778	0.033873	0.931966	0.0170778		GATGATGATGCC		R87	1.74671e-16	0.0173745	0.948767	0.0173745	0.0170778	0.0176817	0.0332845	0.372603	0.948767	0.0170778	0.033873	0.0173745	0.0170778
aatgaggatgtg		L88	1.35335e-11	0.865397	0.948767	0.0173745	0.0170778	0.0176817	0.931966	0.372603	0.948767	0.0170778	0.033873	0.0173745	0.948767		GATGAGCCTGAC		R88	6.86857e-15	0.0173745	0.948767	0.0173745	0.0170778	0.0176817	0.931966	0.541969	0.0170778	0.0170778	0.033873	0.931966	0.0170778
gaggaggataag		L89	3.64363e-10	0.0173745	0.948767	0.0173745	0.0170778	0.0176817	0.931966	0.372603	0.948767	0.0170778	0.846826	0.931966	0.948767		GATAAGGATGAC		R89	2.62341e-13	0.0173745	0.948767	0.0173745	0.0170778	0.0176817	0.931966	0.372603	0.948767	0.0170778	0.033873	0.931966	0.0170778
gatgaggaggcc		L90	4.89079e-15	0.0173745	0.948767	0.0173745	0.0170778	0.0176817	0.931966	0.372603	0.948767	0.0170778	0.033873	0.0173745	0.0170778		GGTGAGGATGAC		R90	4.72214e-15	0.0173745	0.0170778	0.0173745	0.0170778	0.0176817	0.931966	0.372603	0.948767	0.0170778	0.033873	0.931966	0.0170778
gatgaggatgtg		L91	2.7171e-13	0.0173745	0.948767	0.0173745	0.0170778	0.0176817	0.931966	0.372603	0.948767	0.0170778	0.033873	0.0173745	0.948767		GATGATCATCAG		R91	2.27135e-12	0.0173745	0.948767	0.0173745	0.0170778	0.0176817	0.0332845	0.541969	0.948767	0.0170778	0.101619	0.931966	0.948767
gatgatgaagac		L92	5.20518e-13	0.0173745	0.948767	0.0173745	0.0170778	0.0176817	0.0332845	0.372603	0.948767	0.948767	0.033873	0.931966	0.0170778		GGTGAGGATGAG		R92	2.62341e-13	0.0173745	0.0170778	0.0173745	0.0170778	0.0176817	0.931966	0.372603	0.948767	0.0170778	0.033873	0.931966	0.948767
gctgaggaggag		L93	2.62341e-13	0.0173745	0.0170778	0.0173745	0.0170778	0.0176817	0.931966	0.372603	0.948767	0.0170778	0.033873	0.931966	0.948767		AATGAGGATGAG		R93	7.25933e-10	0.865397	0.948767	0.0173745	0.0170778	0.0176817	0.931966	0.372603	0.948767	0.0170778	0.033873	0.931966	0.948767
gatgagcaagcg		L94	2.19564e-11	0.0173745	0.948767	0.0173745	0.0170778	0.0176817	0.931966	0.541969	0.948767	0.948767	0.033873	0.0173745	0.948767		GATGTGGATGAG		R94	4.46728e-10	0.0173745	0.948767	0.0173745	0.0170778	0.541969	0.931966	0.372603	0.948767	0.0170778	0.033873	0.931966	0.948767
gatgagcgtgaa		L95	6.86857e-15	0.0173745	0.948767	0.0173745	0.0170778	0.0176817	0.931966	0.541969	0.0170778	0.0170778	0.033873	0.931966	0.0170778		AATGAGCATGAC		R95	1.90063e-11	0.865397	0.948767	0.0173745	0.0170778	0.0176817	0.931966	0.541969	0.948767	0.0170778	0.033873	0.931966	0.0170778
aaactccaaaag		L96	0.0024081	0.865397	0.948767	0.898682	0.948767	0.541969	0.0173745	0.541969	0.948767	0.948767	0.846826	0.931966	0.948767		GAACTGGAGAAG		R96	3.20925e-05	0.0173745	0.948767	0.898682	0.948767	0.541969	0.931966	0.372603	0.948767	0.0170778	0.846826	0.931966	0.948767
aaacaggaaaag		L97	0.00289724	0.865397	0.948767	0.898682	0.948767	0.0176817	0.931966	0.372603	0.948767	0.948767	0.846826	0.931966	0.948767		AAACTCCAAAAA		R97	4.33458e-05	0.865397	0.948767	0.898682	0.948767	0.541969	0.0173745	0.541969	0.948767	0.948767	0.846826	0.931966	0.0170778
aaactggaaaaa		L98	0.00159848	0.865397	0.948767	0.898682	0.948767	0.541969	0.931966	0.372603	0.948767	0.948767	0.846826	0.931966	0.0170778		AAACTGGAAGAA		R98	6.39392e-05	0.865397	0.948767	0.898682	0.948767	0.541969	0.931966	0.372603	0.948767	0.948767	0.033873	0.931966	0.0170778
gaactagaaaag		L99	3.32387e-05	0.0173745	0.948767	0.898682	0.948767	0.541969	0.0173745	0.372603	0.948767	0.948767	0.846826	0.931966	0.948767		AAACTAGAAAAG		R99	0.00165557	0.865397	0.948767	0.898682	0.948767	0.541969	0.0173745	0.372603	0.948767	0.948767	0.846826	0.931966	0.948767
aaacagcaaaag		L100	0.00421417	0.865397	0.948767	0.898682	0.948767	0.0176817	0.931966	0.541969	0.948767	0.948767	0.846826	0.931966	0.948767		AAATAGCAAAAG		R100	7.58551e-05	0.865397	0.948767	0.898682	0.0170778	0.0176817	0.931966	0.541969	0.948767	0.948767	0.846826	0.931966	0.948767
aaactccaaaag		L101	0.0024081	0.865397	0.948767	0.898682	0.948767	0.541969	0.0173745	0.541969	0.948767	0.948767	0.846826	0.931966	0.948767		AAAATGCAACAG		R101	0.000279007	0.865397	0.948767	0.898682	0.0170778	0.541969	0.931966	0.541969	0.948767	0.948767	0.101619	0.931966	0.948767
aaactgcaaact		L102	4.33458e-05	0.865397	0.948767	0.898682	0.948767	0.541969	0.931966	0.541969	0.948767	0.948767	0.846826	0.0173745	0.0170778		AAAATGCAAAAG		R102	0.00232506	0.865397	0.948767	0.898682	0.0170778	0.541969	0.931966	0.541969	0.948767	0.948767	0.846826	0.931966	0.948767
aaactgtaaaac		L103	0.000290633	0.865397	0.948767	0.898682	0.948767	0.541969	0.931966	0.0677461	0.948767	0.948767	0.846826	0.931966	0.0170778		AAACTTGAAAAG		R103	0.00317159	0.865397	0.948767	0.898682	0.948767	0.541969	0.0332845	0.372603	0.948767	0.948767	0.846826	0.931966	0.948767
aaactgaaaaag		L104	0.00421417	0.865397	0.948767	0.898682	0.948767	0.541969	0.931966	0.0176817	0.948767	0.948767	0.846826	0.931966	0.948767		AAACAGCAAAAT		R104	7.58551e-05	0.865397	0.948767	0.898682	0.948767	0.0176817	0.931966	0.541969	0.948767	0.948767	0.846826	0.931966	0.0170778
aaactgcaaatg		L105	0.0024081	0.865397	0.948767	0.898682	0.948767	0.541969	0.931966	0.541969	0.948767	0.948767	0.846826	0.0173745	0.948767		AAATTGGAAAAT		R105	2.87726e-05	0.865397	0.948767	0.898682	0.0170778	0.541969	0.931966	0.372603	0.948767	0.948767	0.846826	0.931966	0.0170778
gaaatgcaaaag		L106	4.66801e-05	0.0173745	0.948767	0.898682	0.0170778	0.541969	0.931966	0.541969	0.948767	0.948767	0.846826	0.931966	0.948767		AAACAGGAAAAG		R106	0.00289724	0.865397	0.948767	0.898682	0.948767	0.0176817	0.931966	0.372603	0.948767	0.948767	0.846826	0.931966	0.948767
aaactgcaaaac		L107	0.00232506	0.865397	0.948767	0.898682	0.948767	0.541969	0.931966	0.541969	0.948767	0.948767	0.846826	0.931966	0.0170778		CAACAGCAAAAG		R107	0.000486251	0.0998535	0.948767	0.898682	0.948767	0.0176817	0.931966	0.541969	0.948767	0.948767	0.846826	0.931966	0.948767
aaactacaaaag		L108	0.0024081	0.865397	0.948767	0.898682	0.948767	0.541969	0.0173745	0.541969	0.948767	0.948767	0.846826	0.931966	0.948767		CAACAGCAAAAG		R108	0.000486251	0.0998535	0.948767	0.898682	0.948767	0.0176817	0.931966	0.541969	0.948767	0.948767	0.846826	0.931966	0.948767
aaactgcaaaat		L109	0.00232506	0.865397	0.948767	0.898682	0.948767	0.541969	0.931966	0.541969	0.948767	0.948767	0.846826	0.931966	0.0170778		CAACAGCAAAAG		R109	0.000486251	0.0998535	0.948767	0.898682	0.948767	0.0176817	0.931966	0.541969	0.948767	0.948767	0.846826	0.931966	0.948767
agactgcaaaaa		L110	4.18511e-05	0.865397	0.0170778	0.898682	0.948767	0.541969	0.931966	0.541969	0.948767	0.948767	0.846826	0.931966	0.0170778		AAACTGCCAAAG		R110	0.00232506	0.865397	0.948767	0.898682	0.948767	0.541969	0.931966	0.541969	0.0170778	0.948767	0.846826	0.931966	0.948767
aaaatggaaaag		L111	0.00159848	0.865397	0.948767	0.898682	0.0170778	0.541969	0.931966	0.372603	0.948767	0.948767	0.846826	0.931966	0.948767		AAAATGCAAAAT		R111	4.18511e-05	0.865397	0.948767	0.898682	0.0170778	0.541969	0.931966	0.541969	0.948767	0.948767	0.846826	0.931966	0.0170778
aaactggaaaac		L112	0.00159848	0.865397	0.948767	0.898682	0.948767	0.541969	0.931966	0.372603	0.948767	0.948767	0.846826	0.931966	0.0170778		AAACTAGAAAAA		R112	2.98002e-05	0.865397	0.948767	0.898682	0.948767	0.541969	0.0173745	0.372603	0.948767	0.948767	0.846826	0.931966	0.0170778
caactgcaaaac		L113	0.000268276	0.0998535	0.948767	0.898682	0.948767	0.541969	0.931966	0.541969	0.948767	0.948767	0.846826	0.931966	0.0170778		AATCTGCAAAAG		R113	0.00249729	0.865397	0.948767	0.0173745	0.948767	0.541969	0.931966	0.541969	0.948767	0.948767	0.846826	0.931966	0.948767
aaattggaaaag		L114	0.00159848	0.865397	0.948767	0.898682	0.0170778	0.541969	0.931966	0.372603	0.948767	0.948767	0.846826	0.931966	0.948767		AAACTGCAAGAA		R114	9.30024e-05	0.865397	0.948767	0.898682	0.948767	0.541969	0.931966	0.541969	0.948767	0.948767	0.033873	0.931966	0.0170778
aaactacaaaag		L115	0.0024081	0.865397	0.948767	0.898682	0.948767	0.541969	0.0173745	0.541969	0.948767	0.948767	0.846826	0.931966	0.948767		AGACAGCAAAAG		R115	7.58551e-05	0.865397	0.0170778	0.898682	0.948767	0.0176817	0.931966	0.541969	0.948767	0.948767	0.846826	0.931966	0.948767
aaactgaaaaag		L116	0.00421417	0.865397	0.948767	0.898682	0.948767	0.541969	0.931966	0.0176817	0.948767	0.948767	0.846826	0.931966	0.948767		AAGCTGGAAAAT		R116	3.09039e-05	0.865397	0.948767	0.0173745	0.948767	0.541969	0.931966	0.372603	0.948767	0.948767	0.846826	0.931966	0.0170778
aaactggaatag		L117	0.00185424	0.865397	0.948767	0.898682	0.948767	0.541969	0.931966	0.372603	0.948767	0.948767	0.0176817	0.931966	0.948767		AAGCTGGAAAAA		R117	3.09039e-05	0.865397	0.948767	0.0173745	0.948767	0.541969	0.931966	0.372603	0.948767	0.948767	0.846826	0.931966	0.0170778
aaactgcaaaat		L118	0.00232506	0.865397	0.948767	0.898682	0.948767	0.541969	0.931966	0.541969	0.948767	0.948767	0.846826	0.931966	0.0170778		AAACTGCAAAGA		R118	8.30379e-05	0.865397	0.948767	0.898682	0.948767	0.541969	0.931966	0.541969	0.948767	0.948767	0.846826	0.0332845	0.0170778
taactgcaaaag		L119	0.00259334	0.0173745	0.948767	0.898682	0.948767	0.541969	0.931966	0.541969	0.948767	0.948767	0.846826	0.931966	0.948767		CAACTGCAAAAC		R119	0.000268276	0.0998535	0.948767	0.898682	0.948767	0.541969	0.931966	0.541969	0.948767	0.948767	0.846826	0.931966	0.0170778
aaattgcagaag		L120	4.18511e-05	0.865397	0.948767	0.898682	0.0170778	0.541969	0.931966	0.541969	0.948767	0.0170778	0.846826	0.931966	0.948767		AAACTGGAAAAC		R120	0.00159848	0.865397	0.948767	0.898682	0.948767	0.541969	0.931966	0.372603	0.948767	0.948767	0.846826	0.931966	0.0170778
ttactggaaaag		L121	3.20925e-05	0.0173745	0.0170778	0.898682	0.948767	0.541969	0.931966	0.372603	0.948767	0.948767	0.846826	0.931966	0.948767		AAACTGGAAAAA		R121	0.00159848	0.865397	0.948767	0.898682	0.948767	0.541969	0.931966	0.372603	0.948767	0.948767	0.846826	0.931966	0.0170778
tatgagtttgac		L122	8.58571e-16	0.0173745	0.948767	0.0173745	0.0170778	0.0176817	0.931966	0.0677461	0.0170778	0.0170778	0.033873	0.931966	0.0170778		AAACTAGAAGAG		R122	6.62227e-05	0.865397	0.948767	0.898682	0.948767	0.541969	0.0173745	0.372603	0.948767	0.948767	0.033873	0.931966	0.948767
gatgtgtatgtg		L123	1.51423e-12	0.0173745	0.948767	0.0173745	0.0170778	0.541969	0.931966	0.0677461	0.948767	0.0170778	0.033873	0.0173745	0.948767		AAACTGGAAACT		R123	2.98002e-05	0.865397	0.948767	0.898682	0.948767	0.541969	0.931966	0.372603	0.948767	0.948767	0.846826	0.0173745	0.0170778
gctgagcatgtg		L124	7.11387e-15	0.0173745	0.0170778	0.0173745	0.0170778	0.0176817	0.931966	0.541969	0.948767	0.0170778	0.033873	0.0173745	0.948767		AAACTGCACGAG		R124	9.30024e-05	0.865397	0.948767	0.898682	0.948767	0.541969	0.931966	0.541969	0.948767	0.0170778	0.033873	0.931966	0.948767
gatgagtatgtt		L125	8.89234e-16	0.0173745	0.948767	0.0173745	0.0170778	0.0176817	0.931966	0.0677461	0.948767	0.0170778	0.033873	0.0173745	0.0170778		AAACTGAAAATG		R125	7.85642e-05	0.865397	0.948767	0.898682	0.948767	0.541969	0.931966	0.0176817	0.948767	0.948767	0.846826	0.0173745	0.948767
gctgaggaggag		L126	2.62341e-13	0.0173745	0.0170778	0.0173745	0.0170778	0.0176817	0.931966	0.372603	0.948767	0.0170778	0.033873	0.931966	0.948767		CAACAGGAAAAG		R126	0.000334297	0.0998535	0.948767	0.898682	0.948767	0.0176817	0.931966	0.372603	0.948767	0.948767	0.846826	0.931966	0.948767
attgagtatgag		L127	2.37578e-12	0.865397	0.0170778	0.0173745	0.0170778	0.0176817	0.931966	0.0677461	0.948767	0.0170778	0.033873	0.931966	0.948767		AAAGTGGAACAG		R127	0.000191817	0.865397	0.948767	0.898682	0.0170778	0.541969	0.931966	0.372603	0.948767	0.948767	0.101619	0.931966	0.948767
gattaggatgtg		L128	2.7171e-13	0.0173745	0.948767	0.0173745	0.0170778	0.0176817	0.931966	0.372603	0.948767	0.0170778	0.033873	0.0173745	0.948767		AACCTGGAAATG		R128	0.000122635	0.865397	0.948767	0.066569	0.948767	0.541969	0.931966	0.372603	0.948767	0.948767	0.846826	0.0173745	0.948767
aatgagcatgtg		L129	1.9685e-11	0.865397	0.948767	0.0173745	0.0170778	0.0176817	0.931966	0.541969	0.948767	0.0170778	0.033873	0.0173745	0.948767		AAACTACAAACG		R129	4.48938e-05	0.865397	0.948767	0.898682	0.948767	0.541969	0.0173745	0.541969	0.948767	0.948767	0.846826	0.0173745	0.948767
aatgagcatcag		L130	3.16771e-09	0.865397	0.948767	0.0173745	0.0170778	0.0176817	0.931966	0.541969	0.948767	0.0170778	0.101619	0.931966	0.948767		ACACTGCAAAAT		R130	4.18511e-05	0.865397	0.0170778	0.898682	0.948767	0.541969	0.931966	0.541969	0.948767	0.948767	0.846826	0.931966	0.0170778
ggtgaagatgag		L131	4.89079e-15	0.0173745	0.0170778	0.0173745	0.0170778	0.0176817	0.0173745	0.372603	0.948767	0.0170778	0.033873	0.931966	0.948767		AAAATGCAAGAG		R131	9.30024e-05	0.865397	0.948767	0.898682	0.0170778	0.541969	0.931966	0.541969	0.948767	0.948767	0.033873	0.931966	0.948767
aatgagtaagag		L132	7.33266e-09	0.865397	0.948767	0.0173745	0.0170778	0.0176817	0.931966	0.0677461	0.948767	0.948767	0.033873	0.931966	0.948767		ACACTTGAAAAG		R132	5.70885e-05	0.865397	0.0170778	0.898682	0.948767	0.541969	0.0332845	0.372603	0.948767	0.948767	0.846826	0.931966	0.948767
gaagagtttgag		L133	2.46716e-12	0.0173745	0.948767	0.898682	0.0170778	0.0176817	0.931966	0.0677461	0.0170778	0.0170778	0.033873	0.931966	0.948767		AAACTGATAAAG		R133	7.58551e-05	0.865397	0.948767	0.898682	0.948767	0.541969	0.931966	0.0176817	0.0170778	0.948767	0.846826	0.931966	0.948767
aatgggcatgag		L134	4.04561e-09	0.865397	0.948767	0.0173745	0.0170778	0.0677461	0.931966	0.541969	0.948767	0.0170778	0.033873	0.931966	0.948767		ATACAGCAAAAG		R134	7.58551e-05	0.865397	0.0170778	0.898682	0.948767	0.0176817	0.931966	0.541969	0.948767	0.948767	0.846826	0.931966	0.948767
gattaggatgtg		L135	2.7171e-13	0.0173745	0.948767	0.0173745	0.0170778	0.0176817	0.931966	0.372603	0.948767	0.0170778	0.033873	0.0173745	0.948767		AAACTGTAAATG		R135	0.000301012	0.865397	0.948767	0.898682	0.948767	0.541969	0.931966	0.0677461	0.948767	0.948767	0.846826	0.0173745	0.948767
gatgagttagag		L136	2.64991e-12	0.0173745	0.948767	0.0173745	0.0170778	0.0176817	0.931966	0.0677461	0.0170778	0.948767	0.033873	0.931966	0.948767		CAACTGCAAAGG		R136	0.000532294	0.0998535	0.948767	0.898682	0.948767	0.541969	0.931966	0.541969	0.948767	0.948767	0.846826	0.0332845	0.948767
tatgagtgtgag		L137	4.76984e-14	0.0173745	0.948767	0.0173745	0.0170778	0.0176817	0.931966	0.0677461	0.0170778	0.0170778	0.033873	0.931966	0.948767		AAACTGCAAATC		R137	4.33458e-05	0.865397	0.948767	0.898682	0.948767	0.541969	0.931966	0.541969	0.948767	0.948767	0.846826	0.0173745	0.0170778
gatgaccatgcc		L138	1.32623e-16	0.0173745	0.948767	0.0173745	0.0170778	0.0176817	0.0173745	0.541969	0.948767	0.0170778	0.033873	0.0173745	0.0170778		AAACGGCAAAGG		R138	0.000576652	0.865397	0.948767	0.898682	0.948767	0.0677461	0.931966	0.541969	0.948767	0.948767	0.846826	0.0332845	0.948767
gatgtgtatgtg		L139	1.51423e-12	0.0173745	0.948767	0.0173745	0.0170778	0.541969	0.931966	0.0677461	0.948767	0.0170778	0.033873	0.0173745	0.948767		TAACTGGAGAAG		R139	3.20925e-05	0.0173745	0.948767	0.898682	0.948767	0.541969	0.931966	0.372603	0.948767	0.0170778	0.846826	0.931966	0.948767
gaggagaatgac		L140	1.24493e-14	0.0173745	0.948767	0.0173745	0.0170778	0.0176817	0.931966	0.0176817	0.948767	0.0170778	0.033873	0.931966	0.0170778		TAACTTCAAAAG		R140	9.26192e-05	0.0173745	0.948767	0.898682	0.948767	0.541969	0.0332845	0.541969	0.948767	0.948767	0.846826	0.931966	0.948767
gaagaatatgac		L141	4.59949e-14	0.0173745	0.948767	0.898682	0.0170778	0.0176817	0.0173745	0.0677461	0.948767	0.0170778	0.033873	0.931966	0.0170778		AAACAGGAAAGG		R141	0.000103473	0.865397	0.948767	0.898682	0.948767	0.0176817	0.931966	0.372603	0.948767	0.948767	0.846826	0.0332845	0.948767
gctgagtattag		L142	2.48986e-14	0.0173745	0.0170778	0.0173745	0.0170778	0.0176817	0.931966	0.0677461	0.948767	0.0170778	0.0176817	0.931966	0.948767		AAATTGGAAAAC		R142	2.87726e-05	0.865397	0.948767	0.898682	0.0170778	0.541969	0.931966	0.372603	0.948767	0.948767	0.846826	0.931966	0.0170778
gaagagtttgag		L143	2.46716e-12	0.0173745	0.948767	0.898682	0.0170778	0.0176817	0.931966	0.0677461	0.0170778	0.0170778	0.033873	0.931966	0.948767		AAAATGGAAAAA		R143	2.87726e-05	0.865397	0.948767	0.898682	0.0170778	0.541969	0.931966	0.372603	0.948767	0.948767	0.846826	0.931966	0.0170778
gatgagtctggc		L144	3.06632e-17	0.0173745	0.948767	0.0173745	0.0170778	0.0176817	0.931966	0.0677461	0.0170778	0.0170778	0.033873	0.0332845	0.0170778		AATCTAGAAAAG		R144	3.20076e-05	0.865397	0.948767	0.0173745	0.948767	0.541969	0.0173745	0.372603	0.948767	0.948767	0.846826	0.931966	0.948767
aaagagtatgag		L145	6.82696e-09	0.865397	0.948767	0.898682	0.0170778	0.0176817	0.931966	0.0677461	0.948767	0.0170778	0.033873	0.931966	0.948767		AAACTTAAAAAG		R145	0.000150506	0.865397	0.948767	0.898682	0.948767	0.541969	0.0332845	0.0176817	0.948767	0.948767	0.846826	0.931966	0.948767
aaagagtatgag		L146	6.82696e-09	0.865397	0.948767	0.898682	0.0170778	0.0176817	0.931966	0.0677461	0.948767	0.0170778	0.033873	0.931966	0.948767		AAACTGCTAGAG		R146	9.30024e-05	0.865397	0.948767	0.898682	0.948767	0.541969	0.931966	0.541969	0.0170778	0.948767	0.033873	0.931966	0.948767
gatgtatatgag		L147	1.51423e-12	0.0173745	0.948767	0.0173745	0.0170778	0.541969	0.0173745	0.0677461	0.948767	0.0170778	0.033873	0.931966	0.948767		AACTTGGAAAAG		R147	0.000118406	0.865397	0.948767	0.066569	0.0170778	0.541969	0.931966	0.372603	0.948767	0.948767	0.846826	0.931966	0.948767
gatgaagatgaa		L148	4.89079e-15	0.0173745	0.948767	0.0173745	0.0170778	0.0176817	0.0173745	0.372603	0.948767	0.0170778	0.033873	0.931966	0.0170778		TATCTGCAAAAG		R148	5.01378e-05	0.0173745	0.948767	0.0173745	0.948767	0.541969	0.931966	0.541969	0.948767	0.948767	0.846826	0.931966	0.948767
gatgagcaaaag		L149	2.94434e-08	0.0173745	0.948767	0.0173745	0.0170778	0.0176817	0.931966	0.541969	0.948767	0.948767	0.846826	0.931966	0.948767		AAACTGTTAAAG		R149	0.000290633	0.865397	0.948767	0.898682	0.948767	0.541969	0.931966	0.0677461	0.0170778	0.948767	0.846826	0.931966	0.948767
gatgagggtgcg		L150	4.89079e-15	0.0173745	0.948767	0.0173745	0.0170778	0.0176817	0.931966	0.372603	0.0170778	0.0170778	0.033873	0.0173745	0.948767		AAACTCCCAAAG		R150	4.33458e-05	0.865397	0.948767	0.898682	0.948767	0.541969	0.0173745	0.541969	0.0170778	0.948767	0.846826	0.931966	0.948767
gataaatatgac		L151	8.89234e-16	0.0173745	0.948767	0.0173745	0.0170778	0.0176817	0.0173745	0.0677461	0.948767	0.0170778	0.033873	0.931966	0.0170778		AAACTGCCAAAT		R151	4.18511e-05	0.865397	0.948767	0.898682	0.948767	0.541969	0.931966	0.541969	0.0170778	0.948767	0.846826	0.931966	0.0170778
cttgagtatgac		L152	4.93432e-15	0.0998535	0.0170778	0.0173745	0.0170778	0.0176817	0.931966	0.0677461	0.948767	0.0170778	0.033873	0.931966	0.0170778		AAGCAGGAAAAG		R152	5.60134e-05	0.865397	0.948767	0.0173745	0.948767	0.0176817	0.931966	0.372603	0.948767	0.948767	0.846826	0.931966	0.948767
ggtgtggatgag		L153	8.04111e-12	0.0173745	0.0170778	0.0173745	0.0170778	0.541969	0.931966	0.372603	0.948767	0.0170778	0.033873	0.931966	0.948767		AAACAGCAATAG		R153	8.79919e-05	0.865397	0.948767	0.898682	0.948767	0.0176817	0.931966	0.541969	0.948767	0.948767	0.0176817	0.931966	0.948767
gatgagactgag		L154	1.24493e-14	0.0173745	0.948767	0.0173745	0.0170778	0.0176817	0.931966	0.0176817	0.0170778	0.0170778	0.033873	0.931966	0.948767		AAACTTCCAAAG		R154	8.30379e-05	0.865397	0.948767	0.898682	0.948767	0.541969	0.0332845	0.541969	0.0170778	0.948767	0.846826	0.931966	0.948767
gttgaatatgag		L155	8.89234e-16	0.0173745	0.0170778	0.0173745	0.0170778	0.0176817	0.0173745	0.0677461	0.948767	0.0170778	0.033873	0.931966	0.948767		AAGCTGGAAAGG		R155	6.13173e-05	0.865397	0.948767	0.0173745	0.948767	0.541969	0.931966	0.372603	0.948767	0.948767	0.846826	0.0332845	0.948767
aatgaggatgat		L156	1.30668e-11	0.865397	0.948767	0.0173745	0.0170778	0.0176817	0.931966	0.372603	0.948767	0.0170778	0.033873	0.931966	0.0170778		AAATTGGAAAAT		R156	2.87726e-05	0.865397	0.948767	0.898682	0.0170778	0.541969	0.931966	0.372603	0.948767	0.948767	0.846826	0.931966	0.0170778
tatgaacatgac		L157	7.11387e-15	0.0173745	0.948767	0.0173745	0.0170778	0.0176817	0.0173745	0.541969	0.948767	0.0170778	0.033873	0.931966	0.0170778		AAACTTGAAAAT		R157	5.70885e-05	0.865397	0.948767	0.898682	0.948767	0.541969	0.0332845	0.372603	0.948767	0.948767	0.846826	0.931966	0.0170778
gaagaggatgaa		L158	1.35694e-11	0.0173745	0.948767	0.898682	0.0170778	0.0176817	0.931966	0.372603	0.948767	0.0170778	0.033873	0.931966	0.0170778		GCACTGCAAAAG		R158	4.66801e-05	0.0173745	0.0170778	0.898682	0.948767	0.541969	0.931966	0.541969	0.948767	0.948767	0.846826	0.931966	0.948767
tatgatcatgag		L159	7.57117e-13	0.0173745	0.948767	0.0173745	0.0170778	0.0176817	0.0332845	0.541969	0.948767	0.0170778	0.033873	0.931966	0.948767		AAACTGGAAACA		R159	2.98002e-05	0.865397	0.948767	0.898682	0.948767	0.541969	0.931966	0.372603	0.948767	0.948767	0.846826	0.0173745	0.0170778
gatcaggattac		L160	7.60789e-12	0.0173745	0.948767	0.0173745	0.948767	0.0176817	0.931966	0.372603	0.948767	0.0170778	0.0176817	0.931966	0.0170778		AAACTGGTAAAA		R160	2.87726e-05	0.865397	0.948767	0.898682	0.948767	0.541969	0.931966	0.372603	0.0170778	0.948767	0.846826	0.931966	0.0170778
gatgatgatgat		L161	9.36933e-15	0.0173745	0.948767	0.0173745	0.0170778	0.0176817	0.0332845	0.372603	0.948767	0.0170778	0.033873	0.931966	0.0170778		AAATTGCAAAGG		R161	8.30379e-05	0.865397	0.948767	0.898682	0.0170778	0.541969	0.931966	0.541969	0.948767	0.948767	0.846826	0.0332845	0.948767
tttgagcatgac		L162	6.86857e-15	0.0173745	0.0170778	0.0173745	0.0170778	0.0176817	0.931966	0.541969	0.948767	0.0170778	0.033873	0.931966	0.0170778		AAACTGCAAATA		R162	4.33458e-05	0.865397	0.948767	0.898682	0.948767	0.541969	0.931966	0.541969	0.948767	0.948767	0.846826	0.0173745	0.0170778
gattaagatgag		L163	2.7171e-13	0.0173745	0.948767	0.0173745	0.0170778	0.0176817	0.0173745	0.372603	0.948767	0.0170778	0.033873	0.931966	0.948767		CAACTGCAAAAC		R163	0.000268276	0.0998535	0.948767	0.898682	0.948767	0.541969	0.931966	0.541969	0.948767	0.948767	0.846826	0.931966	0.0170778
gatgagtttgtc		L164	1.60062e-17	0.0173745	0.948767	0.0173745	0.0170778	0.0176817	0.931966	0.0677461	0.0170778	0.0170778	0.033873	0.0173745	0.0170778		AAACCAGAAAAG		R164	0.0011382	0.865397	0.948767	0.898682	0.948767	0.372603	0.0173745	0.372603	0.948767	0.948767	0.846826	0.931966	0.948767
actgagcatgag		L165	1.90063e-11	0.865397	0.0170778	0.0173745	0.0170778	0.0176817	0.931966	0.541969	0.948767	0.0170778	0.033873	0.931966	0.948767		AAACTGCATAAT		R165	4.18511e-05	0.865397	0.948767	0.898682	0.948767	0.541969	0.931966	0.541969	0.948767	0.0170778	0.846826	0.931966	0.0170778
gatgtggatgtg		L166	8.32829e-12	0.0173745	0.948767	0.0173745	0.0170778	0.541969	0.931966	0.372603	0.948767	0.0170778	0.033873	0.0173745	0.948767		AAAGTTGAAAAG		R166	5.70885e-05	0.865397	0.948767	0.898682	0.0170778	0.541969	0.0332845	0.372603	0.948767	0.948767	0.846826	0.931966	0.948767
gatgaggaagtg		L167	1.5095e-11	0.0173745	0.948767	0.0173745	0.0170778	0.0176817	0.931966	0.372603	0.948767	0.948767	0.033873	0.0173745	0.948767		AACCTGCAAATG		R167	0.000178378	0.865397	0.948767	0.066569	0.948767	0.541969	0.931966	0.541969	0.948767	0.948767	0.846826	0.0173745	0.948767
gatgatgatggg		L168	1.85899e-14	0.0173745	0.948767	0.0173745	0.0170778	0.0176817	0.0332845	0.372603	0.948767	0.0170778	0.033873	0.0332845	0.948767		AAAGTAGAAAAG		R168	2.98002e-05	0.865397	0.948767	0.898682	0.0170778	0.541969	0.0173745	0.372603	0.948767	0.948767	0.846826	0.931966	0.948767
gatcaggatgaa		L169	1.45745e-11	0.0173745	0.948767	0.0173745	0.948767	0.0176817	0.931966	0.372603	0.948767	0.0170778	0.033873	0.931966	0.0170778		AAGCTCCAAAAG		R169	4.65566e-05	0.865397	0.948767	0.0173745	0.948767	0.541969	0.0173745	0.541969	0.948767	0.948767	0.846826	0.931966	0.948767
gatgaggatatg		L170	6.79276e-12	0.0173745	0.948767	0.0173745	0.0170778	0.0176817	0.931966	0.372603	0.948767	0.0170778	0.846826	0.0173745	0.948767		AACCTGGAAATG		R170	0.000122635	0.865397	0.948767	0.066569	0.948767	0.541969	0.931966	0.372603	0.948767	0.948767	0.846826	0.0173745	0.948767
aatgaggatgaa		L171	1.30668e-11	0.865397	0.948767	0.0173745	0.0170778	0.0176817	0.931966	0.372603	0.948767	0.0170778	0.033873	0.931966	0.0170778		AAATTGGAAAAA		R171	2.87726e-05	0.865397	0.948767	0.898682	0.0170778	0.541969	0.931966	0.372603	0.948767	0.948767	0.846826	0.931966	0.0170778
gatgttgatgag		L172	1.59546e-11	0.0173745	0.948767	0.0173745	0.0170778	0.541969	0.0332845	0.372603	0.948767	0.0170778	0.033873	0.931966	0.948767		CAACAGGAAAAG		R172	0.000334297	0.0998535	0.948767	0.898682	0.948767	0.0176817	0.931966	0.372603	0.948767	0.948767	0.846826	0.931966	0.948767
gaggagtttgac		L173	8.58571e-16	0.0173745	0.948767	0.0173745	0.0170778	0.0176817	0.931966	0.0677461	0.0170778	0.0170778	0.033873	0.931966	0.0170778		AAGCTGCAGAAG		R173	4.49512e-05	0.865397	0.948767	0.0173745	0.948767	0.541969	0.931966	0.541969	0.948767	0.0170778	0.846826	0.931966	0.948767
gaagagcaagac		L174	1.09651e-09	0.0173745	0.948767	0.898682	0.0170778	0.0176817	0.931966	0.541969	0.948767	0.948767	0.033873	0.931966	0.0170778		AAACTGCAGCAG		R174	0.000279007	0.865397	0.948767	0.898682	0.948767	0.541969	0.931966	0.541969	0.948767	0.0170778	0.101619	0.931966	0.948767
gctgaggatgaa		L175	4.72214e-15	0.0173745	0.0170778	0.0173745	0.0170778	0.0176817	0.931966	0.372603	0.948767	0.0170778	0.033873	0.931966	0.0170778		AACCTGGGAAAG		R175	0.000118406	0.865397	0.948767	0.066569	0.948767	0.541969	0.931966	0.372603	0.0170778	0.948767	0.846826	0.931966	0.948767
gaggaggaggag		L176	1.45745e-11	0.0173745	0.948767	0.0173745	0.0170778	0.0176817	0.931966	0.372603	0.948767	0.0170778	0.033873	0.931966	0.948767		AAGCTTCAAAAG		R176	8.91888e-05	0.865397	0.948767	0.0173745	0.948767	0.541969	0.0332845	0.541969	0.948767	0.948767	0.846826	0.931966	0.948767
gattaggaggac		L177	2.62341e-13	0.0173745	0.948767	0.0173745	0.0170778	0.0176817	0.931966	0.372603	0.948767	0.0170778	0.033873	0.931966	0.0170778		AAACTGTCAAAG		R177	0.000290633	0.865397	0.948767	0.898682	0.948767	0.541969	0.931966	0.0677461	0.0170778	0.948767	0.846826	0.931966	0.948767
gatgagcttaac		L178	1.71714e-13	0.0173745	0.948767	0.0173745	0.0170778	0.0176817	0.931966	0.541969	0.0170778	0.0170778	0.846826	0.931966	0.0170778		AAAGTGGAACAG		R178	0.000191817	0.865397	0.948767	0.898682	0.0170778	0.541969	0.931966	0.372603	0.948767	0.948767	0.101619	0.931966	0.948767
gatggggataag		L179	1.39603e-09	0.0173745	0.948767	0.0173745	0.0170778	0.0677461	0.931966	0.372603	0.948767	0.0170778	0.846826	0.931966	0.948767		AGACTGCTAAAG		R179	4.18511e-05	0.865397	0.0170778	0.898682	0.948767	0.541969	0.931966	0.541969	0.0170778	0.948767	0.846826	0.931966	0.948767
gttcagtatgac		L180	4.76984e-14	0.0173745	0.0170778	0.0173745	0.948767	0.0176817	0.931966	0.0677461	0.948767	0.0170778	0.033873	0.931966	0.0170778		AAACAGGAGAAG		R180	5.21504e-05	0.865397	0.948767	0.898682	0.948767	0.0176817	0.931966	0.372603	0.948767	0.0170778	0.846826	0.931966	0.948767
ggttagcatgag		L181	3.81587e-13	0.0173745	0.0170778	0.0173745	0.0170778	0.0176817	0.931966	0.541969	0.948767	0.0170778	0.033873	0.931966	0.948767		AAACTGGAATAA		R181	3.33762e-05	0.865397	0.948767	0.898682	0.948767	0.541969	0.931966	0.372603	0.948767	0.948767	0.0176817	0.931966	0.0170778

## Sheet: Asign to L or R and Score
7 Copy the numbering in column E and the score from column F. Paste the VALUES into columns H and I.
8 Use Data -> Sort by column I, decreasing, to rank the seqeunces.
	The ZFN-Site output is looked up and outputed in column J and the genomic sequences are output in column K.
9	Although we used different PWM, the ranking was similar to Perez et al.(2008), as shown in column N.
								PASTE & SORT
					Score		#	Score	TEXT OUTPUT LOOKUP:	Genomic Seqeunce			Perez #
L	0.0932244	R	0.12917	0	0.0120418	L + R	0	0.0120418	GTCATCCTCATCCTGATAAACTGCAAAAG STCATVCTCATCNNNNNAAACTGSAAAAG 0 Chrom 3 NC_000003.10[46389548..46389576] + Human	GTCATCCTCATCCTGATAAACTGCAAAAG	=>	GTCATCCTCATCCTGATAAACTGCAAAAG	CCR5
L	0.0932244	L	0.00879476	1	0.000819886	L + L	1	0.000819886	GTCATCCTCATCTCACGGATGAGGATGCC STCATVCTCATCNNNNNGATGAGBATGAS 1 Chrom 4 NC_000004.10[8165376..8165404] + Human	GTCATCCTCATCTCACGGATGAGGATGCC	=>	GTCATCCTCATCTCACGGATGAGGATGCC	1
R	0.00232506	R	0.12917	2	0.000300328	R + R	2	0.000300328	GTTTTGCAGTTTCACCTCAAACTGCAAAAG CTTTTSCAGTTTNNNNNNAAACTGSAAAAG 1 Chrom 14 NC_000014.7[87308760..87308789] + Human	GTTTTGCAGTTTCACCTCAAACTGCAAAAG	=>	GTTTTGCAGTTTCACCTCAAACTGCAAAAG	2
L	0.003967	R	0.00232506	3	9.22351e-06	L + R	12	6.2809e-05	CTTTTGCTGTTGCACCTCAAACTGCAAAAG CTTTTSCAGTTTNNNNNNAAACTGSAAAAG 2 Chrom 17 NC_000017.9[64617754..64617783] + Human	CTTTTGCTGTTGCACCTCAAACTGCAAAAG	=>	CTTTTGCTGTTGCACCTCAAACTGCAAAAG	3
L	0.0428328	R	4.18511e-05	4	1.7926e-06	L + R	89	2.04227e-05	GGCCTCCTCATCATAGCAGGTGAGGATGAC STCATVCTCATCNNNNNNGATGAGBATGAS 3 Chrom 16 NC_000016.8[46391387..46391416] + Human	GGCCTCCTCATCATAGCAGGTGAGGATGAC	=>	GGCCTCCTCATCATAGCAGGTGAGGATGAC	10
L	0.0199887	R	4.66801e-05	5	9.33072e-07	L + R	6	1.6025e-05	GTCATCCTCAGCGCCATCGATGAACATGAC STCATVCTCATCNNNNNNGATGAGBATGAS 2 Chrom 1 NC_000001.9[64870982..64871011] + Human	GTCATCCTCAGCGCCATCGATGAACATGAC	=>	GTCATCCTCAGCGCCATCGATGAACATGAC	11
L	0.0204639	L	0.000783085	6	1.6025e-05	L + L	10	9.79821e-06	GTTTTGCTGTTTCACCTAAAACTGCAAAAG CTTTTSCAGTTTNNNNNNAAACTGSAAAAG 2 Chrom 8 NC_000008.9[78368434..78368463] + Human	GTTTTGCTGTTTCACCTAAAACTGCAAAAG	=>	GTTTTGCTGTTTCACCTAAAACTGCAAAAG	4
L	0.0932244	L	4.92122e-05	7	4.58778e-06	L + L	14	9.79821e-06	GTTTTGCTGTTTCAGCTTAAACTGCAAAAG CTTTTSCAGTTTNNNNNNAAACTGSAAAAG 2 Chrom 21 NC_000021.7[32319967..32319996] + Human	GTTTTGCTGTTTCAGCTTAAACTGCAAAAG	=>	GTTTTGCTGTTTCAGCTTAAACTGCAAAAG	5
L	0.00127587	L	0.000796824	8	1.01664e-06	L + L	3	9.22351e-06	GTCGTCCTCATCTTAATAAACTGCAAAAA STCATVCTCATCNNNNNAAACTGSAAAAG 2 Chrom 3 NC_000003.10[46374209..46374237] + Human	GTCGTCCTCATCTTAATAAACTGCAAAAA	=>	GTCGTCCTCATCTTAATAAACTGCAAAAA	6
R	0.00178292	R	0.00165557	9	2.95174e-06	R + R	42	5.78569e-06	CTCCTGCTCCTCGGGAACAAACTGGAACAG STCATVCTCATCNNNNNNAAACTGSAAAAG 3 Chrom 11 NC_000011.8[72163422..72163451] + Human	CTCCTGCTCCTCGGGAACAAACTGGAACAG	=>	CTCCTGCTCCTCGGGAACAAACTGGAACAG
R	7.58551e-05	R	0.12917	10	9.79821e-06	R + R	16	5.13761e-06	GTCCTGCTCAGCAAAAGAAACTGAAAAAG STCATVCTCATCNNNNNAAACTGSAAAAG 3 Chrom 6 NC_000006.10[52114315..52114343] + Human	GTCCTGCTCAGCAAAAGAAACTGAAAAAG	=>	GTCCTGCTCAGCAAAAGAAACTGAAAAAG
R	0.00232506	R	0.00159848	11	3.71656e-06	R + R	7	4.58778e-06	GTCATCCTCATCTTCATCCATGAGGAAGAG STCATVCTCATCNNNNNNGATGAGBATGAS 2 Chrom 3 NC_000003.10[185963690..185963719] + Human	GTCATCCTCATCTTCATCCATGAGGAAGAG	=>	GTCATCCTCATCTTCATCCATGAGGAAGAG
R	0.000486251	R	0.12917	12	6.2809e-05	R + R	13	3.99186e-06	TTTTTCCAGTTTGAATAGAATCTGCAAAAG CTTTTSCAGTTTNNNNNNAAACTGSAAAAG 2 Chrom 18 NC_000018.8[49408236..49408265] + Human	TTTTTCCAGTTTGAATAGAATCTGCAAAAG	=>	TTTTTCCAGTTTGAATAGAATCTGCAAAAG	8
R	0.00159848	R	0.00249729	13	3.99186e-06	R + R	51	3.92533e-06	GTTATCCTCAGCAAACTAAAACTGGAACAG STCATVCTCATCNNNNNNAAACTGSAAAAG 3 Chrom 7 NC_000007.12[70557254..70557283] - Human	GTTATCCTCAGCAAACTAAAACTGGAACAG	=>	GTTATCCTCAGCAAACTAAAACTGGAACAG	13
R	7.58551e-05	R	0.12917	14	9.79821e-06	R + R	11	3.71656e-06	CTTATGCAGTTTGTCTATAAACTGGAAAAA CTTTTSCAGTTTNNNNNNAAACTGSAAAAG 2 Chrom 8 NC_000008.9[120585181..120585210] + Human	CTTATGCAGTTTGTCTATAAACTGGAAAAA	=>	CTTATGCAGTTTGTCTATAAACTGGAAAAA	9
L	0.000308396	R	5.21504e-05	15	1.6083e-08	L + R	9	2.95174e-06	CTTTTCCAGTTCTAACAAAACTAGAAAAG CTTTTSCAGTTTNNNNNAAACTGSAAAAG 2 Chrom 5 NC_000005.8[4950370..4950398] + Human	CTTTTCCAGTTCTAACAAAACTAGAAAAG	=>	CTTTTCCAGTTCTAACAAAACTAGAAAAG	7
L	0.00121913	R	0.00421417	16	5.13761e-06	L + R	79	2.4749e-06	TTCATCCTCATGATTCTGGTGAGGATGAC STCATVCTCATCNNNNNGATGAGBATGAS 3 Chrom X NC_000023.9[39130101..39130129] + Human	TTCATCCTCATGATTCTGGTGAGGATGAC	=>	TTCATCCTCATGATTCTGGTGAGGATGAC
L	0.000107109	R	0.00232506	17	2.49035e-07	L + R	34	1.85876e-06	GGCCTCCTCATCTCTTTAAACTGGAAATG STCATVCTCATCNNNNNAAACTGSAAAAG 3 Chrom 12 NC_000012.10[74249717..74249745] - Human	GGCCTCCTCATCTCTTTAAACTGGAAATG	=>	GGCCTCCTCATCTCTTTAAACTGGAAATG
L	0.000119366	R	0.00232506	18	2.77533e-07	L + R	4	1.7926e-06	CTCATCCTCATCCATGCACAATGCAAAAG STCATVCTCATCNNNNNAAACTGSAAAAG 2 Chrom X NC_000023.9[50149961..50149989] + Human	CTCATCCTCATCCATGCACAATGCAAAAG	=>	CTCATCCTCATCCATGCACAATGCAAAAG	14
L	1.43825e-05	R	0.00232506	19	3.34402e-08	L + R	47	1.6024e-06	ATCATCCTCAGCAAACTAAAACAGGAAAAG STCATVCTCATCNNNNNNAAACTGSAAAAG 3 Chrom X NC_000023.9[136017981..136018010] + Human	ATCATCCTCAGCAAACTAAAACAGGAAAAG	=>	ATCATCCTCAGCAAACTAAAACAGGAAAAG	12
L	0.000359796	R	7.13168e-05	20	2.56595e-08	L + R	28	1.55229e-06	GTCATCCTCAGCATGGGAAACAGCAGAAG STCATVCTCATCNNNNNAAACTGSAAAAG 3 Chrom 2 NC_000002.10[154567664..154567692] - Human	GTCATCCTCAGCATGGGAAACAGCAGAAG	=>	GTCATCCTCAGCATGGGAAACAGCAGAAG	15
L	0.000359796	R	8.79919e-05	21	3.16591e-08	L + R	107	1.17094e-06	CTTTTGTAGTTTGAGGTGCAACAGCAAAAG CTTTTSCAGTTTNNNNNNAAACTGSAAAAG 3 Chrom 1 NC_000001.9[168130804..168130833] + Human	CTTTTGTAGTTTGAGGTGCAACAGCAAAAG	=>	CTTTTGTAGTTTGAGGTGCAACAGCAAAAG
L	5.44229e-05	R	0.00159848	22	8.69939e-08	L + R	106	1.13056e-06	GTTTTGCAGTTTGAAGTGCAACAGCAAAAG CTTTTSCAGTTTNNNNNNAAACTGSAAAAG 3 Chrom 1 NC_000001.9[80506099..80506128] + Human	GTTTTGCAGTTTGAAGTGCAACAGCAAAAG	=>	GTTTTGCAGTTTGAAGTGCAACAGCAAAAG
L	0.000308396	R	5.21504e-05	23	1.6083e-08	L + R	108	1.13056e-06	ATTTTGCAGTTTGAGGTGCAACAGCAAAAG CTTTTSCAGTTTNNNNNNAAACTGSAAAAG 3 Chrom 2 NC_000002.10[35746080..35746109] + Human	ATTTTGCAGTTTGAGGTGCAACAGCAAAAG	=>	ATTTTGCAGTTTGAGGTGCAACAGCAAAAG
L	0.000671216	R	8.30379e-05	24	5.57363e-08	L + R	38	1.0672e-06	GTCATCCTCAGCAAACTAACACAGGAAAAG STCATVCTCATCNNNNNNAAACTGSAAAAG 3 Chrom 2 NC_000002.10[63482829..63482858] + Human	GTCATCCTCAGCAAACTAACACAGGAAAAG	=>	GTCATCCTCAGCAAACTAACACAGGAAAAG
L	1.96321e-05	R	0.00165557	25	3.25022e-08	L + R	57	1.0672e-06	GTCATCCTCAGCAAATTAACACAGGAAAAG STCATVCTCATCNNNNNNAAACTGSAAAAG 3 Chrom 12 NC_000012.10[14242609..14242638] - Human	GTCATCCTCAGCAAATTAACACAGGAAAAG	=>	GTCATCCTCAGCAAATTAACACAGGAAAAG
L	0.000770991	R	7.58551e-05	26	5.84836e-08	L + R	40	1.02518e-06	TTCATGCTCATCACTTCAAAACTGTAGAAG STCATVCTCATCNNNNNNAAACTGSAAAAG 3 Chrom 5 NC_000005.8[14228053..14228082] + Human	TTCATGCTCATCACTTCAAAACTGTAGAAG	=>	TTCATGCTCATCACTTCAAAACTGTAGAAG
L	3.02047e-05	R	0.00159848	27	4.82816e-08	L + R	8	1.01664e-06	CTCTTGCTCATCCTGTTGGATCAGCATGAC STCATVCTCATCNNNNNNGATGAGBATGAS 2 Chrom 5 NC_000005.8[142090919..142090948] + Human	CTCTTGCTCATCCTGTTGGATCAGCATGAC	=>	CTCTTGCTCATCCTGTTGGATCAGCATGAC
L	0.0204639	R	7.58551e-05	28	1.55229e-06	L + R	5	9.33072e-07	CTCATGCTCATCATTTGTTAACTGCAAAAT STCATVCTCATCNNNNNNAAACTGSAAAAG 2 Chrom 21 NC_000021.7[34098210..34098239] - Human	CTCATGCTCATCATTTGTTAACTGCAAAAT	=>	CTCATGCTCATCATTTGTTAACTGCAAAAT
L	7.85283e-06	R	0.00159848	29	1.25526e-08	L + R	92	9.25419e-07	CTCCTCCTCAGCCTCCTCAATGAGGATGAG STCATVCTCATCNNNNNNGATGAGBATGAS 3 Chrom X NC_000023.9[8002875..8002904] + Human	CTCCTCCTCAGCCTCCTCAATGAGGATGAG	=>	CTCCTCCTCAGCCTCCTCAATGAGGATGAG
L	0.00835763	R	5.21504e-05	30	4.35853e-07	L + R	102	9.21766e-07	GTTTTACAGTTTTGTTAAAACTTGAAAAG CTTTTSCAGTTTNNNNNAAACTGSAAAAG 3 Chrom 7 NC_000007.12[158177155..158177183] + Human	GTTTTACAGTTTTGTTAAAACTTGAAAAG	=>	GTTTTACAGTTTTGTTAAAACTTGAAAAG
L	0.00135599	R	3.09039e-05	31	4.19055e-08	L + R	91	8.95176e-07	GTCTTCATCATCAGGTTGGGTGAGGATGAG STCATVCTCATCNNNNNNGATGAGBATGAS 3 Chrom 22 NC_000022.9[32002764..32002793] + Human	GTCTTCATCATCAGGTTGGGTGAGGATGAG	=>	GTCTTCATCATCAGGTTGGGTGAGGATGAG
L	0.000103793	R	0.00165557	32	1.71836e-07	L + R	118	6.95731e-07	CTTTTGCAGTTAGAGGTGCAACTGCAAAAC CTTTTSCAGTTTNNNNNNAAACTGSAAAAG 3 Chrom X NC_000023.9[29275290..29275319] + Human	CTTTTGCAGTTAGAGGTGCAACTGCAAAAC	=>	CTTTTGCAGTTAGAGGTGCAACTGCAAAAC
L	6.07483e-06	R	0.00159848	33	9.71049e-09	L + R	100	6.71877e-07	CTTTTGGAGTTTTCAAGAAAATGCAACAG CTTTTSCAGTTTNNNNNAAACTGSAAAAG 3 Chrom 6 NC_000006.10[92162074..92162102] + Human	CTTTTGGAGTTTTCAAGAAAATGCAACAG	=>	CTTTTGGAGTTTTCAAGAAAATGCAACAG
L	0.00112273	R	0.00165557	34	1.85876e-06	L + R	112	6.69963e-07	GTTTTGCAGTTGTGCCTCAATCTGCAAAAG CTTTTSCAGTTTNNNNNNAAACTGSAAAAG 3 Chrom 7 NC_000007.12[51237498..51237527] + Human	GTTTTGCAGTTGTGCCTCAATCTGCAAAAG	=>	GTTTTGCAGTTGTGCCTCAATCTGCAAAAG
L	0.00167804	R	4.66801e-05	35	7.8331e-08	L + R	66	5.45191e-07	ATCATCCTCATCTTGCAGATGAGGGAGAC STCATVCTCATCNNNNNGATGAGBATGAS 3 Chrom 5 NC_000005.8[154350437..154350465] + Human	ATCATCCTCATCTTGCAGATGAGGGAGAC	=>	ATCATCCTCATCTTGCAGATGAGGGAGAC
L	6.29573e-06	R	0.00259334	36	1.6327e-08	L + R	30	4.35853e-07	CTCATCCTCACCAGGGAAAAGAGGAAAAG STCATVCTCATCNNNNNAAACTGSAAAAG 3 Chrom 3 NC_000003.10[153634491..153634519] - Human	CTCATCCTCACCAGGGAAAAGAGGAAAAG	=>	CTCATCCTCACCAGGGAAAAGAGGAAAAG
L	0.000843726	R	0.000178378	37	1.50502e-07	L + R	125	4.01256e-07	CTCCTCCTCAGCTTATTCAACAGGAAAAG STCATVCTCATCNNNNNAAACTGSAAAAG 4 Chrom 2 NC_000002.10[6235057..6235085] + Human	CTCCTCCTCAGCTTATTCAACAGGAAAAG	=>	CTCCTCCTCAGCTTATTCAACAGGAAAAG
L	0.0204639	R	5.21504e-05	38	1.0672e-06	L + R	54	3.41762e-07	CACATACTCAGCCTTCGAAAACTTCAAAAG STCATVCTCATCNNNNNNAAACTGSAAAAG 3 Chrom 10 NC_000010.9[2465786..2465815] - Human	CACATACTCAGCCTTCGAAAACTTCAAAAG	=>	CACATACTCAGCCTTCGAAAACTTCAAAAG
L	1.96849e-05	R	0.00232506	39	4.57685e-08	L + R	99	3.19666e-07	CTTTTGCTGTTTAGCGAAAATAGCAAAAG CTTTTSCAGTTTNNNNNAAACTGSAAAAG 3 Chrom 5 NC_000005.8[172124493..172124521] + Human	CTTTTGCTGTTTAGCGAAAATAGCAAAAG	=>	CTTTTGCTGTTTAGCGAAAATAGCAAAAG
L	0.00352741	R	0.000290633	40	1.02518e-06	L + R	103	3.19666e-07	CTTTTTCAGTTTTTAAAAAACAGCAAAAT CTTTTSCAGTTTNNNNNAAACTGSAAAAG 3 Chrom 9 NC_000009.10[97709133..97709161] + Human	CTTTTTCAGTTTTTAAAAAACAGCAAAAT	=>	CTTTTTCAGTTTTTAAAAAACAGCAAAAT
L	0.000379421	R	7.58551e-05	41	2.8781e-08	L + R	18	2.77533e-07	CTCCTCCTCTTCCTTGAAAACTGCAGAAG STCATVCTCATCNNNNNAAACTGSAAAAG 3 Chrom 11 NC_000011.8[68689498..68689526] + Human	CTCCTCCTCTTCCTTGAAAACTGCAGAAG	=>	CTCCTCCTCTTCCTTGAAAACTGCAGAAG
L	0.000542924	R	0.0106565	42	5.78569e-06	L + R	69	2.72595e-07	ATCTTCCTCATCTGTAAGATGGGGATGAC STCATVCTCATCNNNNNGATGAGBATGAS 3 Chrom 10 NC_000010.9[46423750..46423778] + Human	ATCTTCCTCATCTGTAAGATGGGGATGAC	=>	ATCTTCCTCATCTGTAAGATGGGGATGAC
L	3.10451e-05	R	0.00421417	43	1.30829e-07	L + R	88	2.68291e-07	CTTATCCTCCTCCCCTTAGATAAGGATGAC STCATVCTCATCNNNNNNGATGAGBATGAS 3 Chrom 15 NC_000015.8[23067639..23067668] + Human	CTTATCCTCCTCCCCTTAGATAAGGATGAC	=>	CTTATCCTCCTCCCCTTAGATAAGGATGAC
L	0.00338998	R	3.20925e-05	44	1.08793e-07	L + R	86	2.65643e-07	GTCATCCTCATTGGCAAAGATGATGATGCC STCATVCTCATCNNNNNNGATGAGBATGAS 3 Chrom 5 NC_000005.8[178351036..178351065] + Human	GTCATCCTCATTGGCAAAGATGATGATGCC	=>	GTCATCCTCATTGGCAAAGATGATGATGCC
L	0.00364535	R	5.70885e-05	45	2.08108e-07	L + R	17	2.49035e-07	GTTTTCCTCATCAAAGCAAACTGCAAAAT STCATVCTCATCNNNNNAAACTGSAAAAG 3 Chrom 11 NC_000011.8[13441738..13441766] + Human	GTTTTCCTCATCAAAGCAAACTGCAAAAT	=>	GTTTTCCTCATCAAAGCAAACTGCAAAAT
L	0.00167804	R	2.87726e-05	46	4.82816e-08	L + R	45	2.08108e-07	CTCATACTCCTCCAATAGAAAATTGAAAAG STCATVCTCATCNNNNNNAAACTGSAAAAG 3 Chrom 15 NC_000015.8[84299921..84299950] + Human	CTCATACTCCTCCAATAGAAAATTGAAAAG	=>	CTCATACTCCTCCAATAGAAAATTGAAAAG
L	0.000553078	R	0.00289724	47	1.6024e-06	L + R	174	1.96463e-07	TTCATCCTCAGCCTCAGAACCTGGGAAAG STCATVCTCATCNNNNNAAACTGSAAAAG 4 Chrom 18 NC_000018.8[70978709..70978737] + Human	TTCATCCTCAGCCTCAGAACCTGGGAAAG	=>	TTCATCCTCAGCCTCAGAACCTGGGAAAG
L	0.000671216	R	4.49512e-05	48	3.01719e-08	L + R	117	1.93068e-07	ATTTTGCAGTTTGGCAGCAAACTGCAAAGA CTTTTSCAGTTTNNNNNNAAACTGSAAAAG 3 Chrom 15 NC_000015.8[23419228..23419257] + Human	ATTTTGCAGTTTGGCAGCAAACTGCAAAGA	=>	ATTTTGCAGTTTGGCAGCAAACTGCAAAGA
L	5.64852e-06	R	0.00232506	49	1.31332e-08	L + R	55	1.85879e-07	ATCATCCTCAACAAACTAAAACAGGAAAAG STCATVCTCATCNNNNNNAAACTGSAAAAG 3 Chrom 10 NC_000010.9[54268729..54268758] - Human	ATCATCCTCAACAAACTAAAACAGGAAAAG	=>	ATCATCCTCAACAAACTAAAACAGGAAAAG
L	0.000778779	R	7.58551e-05	50	5.90744e-08	L + R	114	1.82667e-07	CTTTTGTAGTTTGAAATGAGACAGCAAAAG CTTTTSCAGTTTNNNNNNAAACTGSAAAAG 3 Chrom 8 NC_000008.9[40764088..40764117] + Human	CTTTTGTAGTTTGAAATGAGACAGCAAAAG	=>	CTTTTGTAGTTTGAAATGAGACAGCAAAAG
L	0.00036835	R	0.0106565	51	3.92533e-06	L + R	32	1.71836e-07	CTCCTCCACATCCTTTTAAACTAGAAAAG STCATVCTCATCNNNNNAAACTGSAAAAG 3 Chrom 8 NC_000008.9[17059268..17059296] - Human	CTCCTCCACATCCTTTTAAACTAGAAAAG	=>	CTCCTCCACATCCTTTTAAACTAGAAAAG
L	4.42824e-05	R	0.00232506	52	1.02959e-07	L + R	83	1.68421e-07	CTCATACTCTTCTTCACTGATGAGCAGGAA STCATVCTCATCNNNNNNGATGAGBATGAS 3 Chrom 3 NC_000003.10[122634125..122634154] + Human	CTCATACTCTTCTTCACTGATGAGCAGGAA	=>	CTCATACTCTTCTTCACTGATGAGCAGGAA
L	9.16163e-06	R	0.00317159	53	2.90569e-08	L + R	37	1.50502e-07	CCCATCCTCATCCCTGGAACCTGCAAATG STCATVCTCATCNNNNNAAACTGSAAAAG 3 Chrom X NC_000023.9[117533563..117533591] - Human	CCCATCCTCATCCCTGGAACCTGCAAATG	=>	CCCATCCTCATCCCTGGAACCTGCAAATG
L	7.40833e-05	R	0.00461322	54	3.41762e-07	L + R	113	1.48662e-07	CTTTTCCAATTTATGTAGAAACTGCAAGAA CTTTTSCAGTTTNNNNNNAAACTGSAAAAG 3 Chrom 7 NC_000007.12[76694346..76694375] + Human	CTTTTCCAATTTATGTAGAAACTGCAAGAA	=>	CTTTTCCAATTTATGTAGAAACTGCAAGAA
L	6.41571e-05	R	0.00289724	55	1.85879e-07	L + R	105	1.35243e-07	CTTTTGCATTTCAAAATAAACAGGAAAAG CTTTTSCAGTTTNNNNNAAACTGSAAAAG 3 Chrom 11 NC_000011.8[108275333..108275361] + Human	CTTTTGCATTTCAAAATAAACAGGAAAAG	=>	CTTTTGCATTTCAAAATAAACAGGAAAAG
L	7.0873e-06	R	0.00232506	56	1.64784e-08	L + R	59	1.30838e-07	CTCAGGCTCAGCTTACTGAAACTGGAAAAC STCATVCTCATCNNNNNNAAACTGSAAAAG 3 Chrom 16 NC_000016.8[61880221..61880250] - Human	CTCAGGCTCAGCTTACTGAAACTGGAAAAC	=>	CTCAGGCTCAGCTTACTGAAACTGGAAAAC
L	0.0204639	R	5.21504e-05	57	1.0672e-06	L + R	43	1.30829e-07	GTCATCCCAATCGAAGAAAAACTGAAAAAG STCATVCTCATCNNNNNNAAACTGSAAAAG 3 Chrom 12 NC_000012.10[33484433..33484462] + Human	GTCATCCCAATCGAAGAAAAACTGAAAAAG	=>	GTCATCCCAATCGAAGAAAAACTGAAAAAG
L	2.44078e-05	R	0.00232506	58	5.67497e-08	L + R	115	1.30234e-07	CTTTTTCAGTTTAAAATTAAGCTGGAAAAT CTTTTSCAGTTTNNNNNNAAACTGSAAAAG 3 Chrom 8 NC_000008.9[63860905..63860934] + Human	CTTTTTCAGTTTAAAATTAAGCTGGAAAAT	=>	CTTTTTCAGTTTAAAATTAAGCTGGAAAAT
L	8.18516e-05	R	0.00159848	59	1.30838e-07	L + R	96	1.25583e-07	CTTTTCCTGTTTTATAAAAACTCCAAAAA CTTTTSCAGTTTNNNNNAAACTGSAAAAG 3 Chrom 2 NC_000002.10[64665861..64665889] + Human	CTTTTCCTGTTTTATAAAAACTCCAAAAA	=>	CTTTTCCTGTTTTATAAAAACTCCAAAAA
L	5.85393e-06	R	0.00185424	60	1.08546e-08	L + R	44	1.08793e-07	GTCATCCGCATCGCCCTGGAACTGGAAAAA STCATVCTCATCNNNNNNAAACTGSAAAAG 3 Chrom 14 NC_000014.7[64329872..64329901] + Human	GTCATCCGCATCGCCCTGGAACTGGAAAAA	=>	GTCATCCGCATCGCCCTGGAACTGGAAAAA
L	1.8141e-05	L	0.000308396	61	5.59461e-09	L + L	175	1.03763e-07	CTCCTCCTCCTCCATCTAAGCTTCAAAAG STCATVCTCATCNNNNNAAACTGSAAAAG 4 Chrom X NC_000023.9[17351431..17351459] + Human	CTCCTCCTCCTCCATCTAAGCTTCAAAAG	=>	CTCCTCCTCCTCCATCTAAGCTTCAAAAG
L	1.20819e-05	L	0.00251958	62	3.04413e-08	L + L	52	1.02959e-07	GTCAACCTCAACACCTACAGACTGCAAAAG STCATVCTCATCNNNNNNAAACTGSAAAAG 3 Chrom 9 NC_000009.10[80584200..80584229] - Human	GTCAACCTCAACACCTACAGACTGCAAAAG	=>	GTCAACCTCAACACCTACAGACTGCAAAAG
L	6.73223e-06	L	0.00818556	63	5.51071e-08	L + L	97	1.02205e-07	TTTTTCCAGTTTCCATAAAACTGGAAGAA CTTTTSCAGTTTNNNNNAAACTGSAAAAG 3 Chrom 3 NC_000003.10[77325644..77325672] + Human	TTTTTCCAGTTTCCATAAAACTGGAAGAA	=>	TTTTTCCAGTTTCCATAAAACTGGAAGAA
L	0.00237381	L	1.7713e-05	64	4.20472e-08	L + L	101	1.00782e-07	AGTTTGCAGTTTCTTCGAAAATGCAAAAG CTTTTSCAGTTTNNNNNAAACTGSAAAAG 3 Chrom 7 NC_000007.12[142309426..142309454] + Human	AGTTTGCAGTTTCTTCGAAAATGCAAAAG	=>	AGTTTGCAGTTTCTTCGAAAATGCAAAAG
L	3.02047e-05	L	0.00109067	65	3.29434e-08	L + L	94	1.00446e-07	TTCACGCTCATCCTGCAGAATGAGCATGAC STCATVCTCATCNNNNNNGATGAGBATGAS 3 Chrom X NC_000023.9[148093895..148093924] + Human	TTCACGCTCATCCTGCAGAATGAGCATGAC	=>	TTCACGCTCATCCTGCAGAATGAGCATGAC
L	0.00251958	L	0.000216382	66	5.45191e-07	L + L	93	9.78624e-08	CGCTTGCTCATCCCTGGGGATGTGGATGAG STCATVCTCATCNNNNNNGATGAGBATGAS 3 Chrom X NC_000023.9[25272687..25272716] + Human	CGCTTGCTCATCCCTGGGGATGTGGATGAG	=>	CGCTTGCTCATCCCTGGGGATGTGGATGAG
L	0.00155756	L	1.22039e-05	67	1.90083e-08	L + L	109	9.73063e-08	TTTTTGCAGTCTCTCAGTAAACTGCCAAAG CTTTTSCAGTTTNNNNNNAAACTGSAAAAG 3 Chrom 4 NC_000004.10[129495361..129495390] + Human	TTTTTGCAGTCTCTCAGTAAACTGCCAAAG	=>	TTTTTGCAGTCTCTCAGTAAACTGCCAAAG
L	0.000778779	L	0.000107109	68	8.34142e-08	L + L	22	8.69939e-08	TTCATAATCATCTAAATAAACTGGAAAAA STCATVCTCATCNNNNNAAACTGSAAAAG 3 Chrom 15 NC_000015.8[19977449..19977477] + Human	TTCATAATCATCTAAATAAACTGGAAAAA	=>	TTCATAATCATCTAAATAAACTGGAAAAA
L	0.000160824	L	0.00169499	69	2.72595e-07	L + L	68	8.34142e-08	CTCATCCCCATCTTGAAGATGAGGAAAAC STCATVCTCATCNNNNNGATGAGBATGAS 3 Chrom 8 NC_000008.9[75690181..75690209] + Human	CTCATCCCCATCTTGAAGATGAGGAAAAC	=>	CTCATCCCCATCTTGAAGATGAGGAAAAC
L	3.02047e-05	L	0.000799027	70	2.41344e-08	L + L	72	8.34142e-08	CTCATCCCCATCATACACATGAGGAAGAC STCATVCTCATCNNNNNGATGAGBATGAS 3 Chrom 13 NC_000013.9[109749912..109749940] + Human	CTCATCCCCATCATACACATGAGGAAGAC	=>	CTCATCCCCATCATACACATGAGGAAGAC
L	1.20819e-05	L	0.000308396	71	3.72601e-09	L + L	35	7.8331e-08	GTCATCTTCATCAAAAGGAACTGCAAAAC STCATVCTCATCNNNNNAAACTGSAAAAG 3 Chrom 17 NC_000017.9[61624429..61624457] - Human	GTCATCTTCATCAAAAGGAACTGCAAAAC	=>	GTCATCTTCATCAAAAGGAACTGCAAAAC
L	0.000778779	L	0.000107109	72	8.34142e-08	L + L	95	7.7282e-08	CTTTTGGAGTTTTATTGGAACTGGAGAAG CTTTTSCAGTTTNNNNNAAACTGSAAAAG 3 Chrom 1 NC_000001.9[184895032..184895060] + Human	CTTTTGGAGTTTTATTGGAACTGGAGAAG	=>	CTTTTGGAGTTTTATTGGAACTGGAGAAG
L	0.00167804	L	7.0873e-06	73	1.18928e-08	L + L	104	6.92873e-08	CATTTGCAGTTTGCATCAAATTGGAAAAT CTTTTSCAGTTTNNNNNAAACTGSAAAAG 3 Chrom 10 NC_000010.9[131322626..131322654] + Human	CATTTGCAGTTTGCATCAAATTGGAAAAT	=>	CATTTGCAGTTTGCATCAAATTGGAAAAT
L	0.000770991	L	1.38778e-05	74	1.06997e-08	L + L	110	6.68981e-08	CTTTTCCATTTTTGCAAAAAAATGCAAAAT CTTTTSCAGTTTNNNNNNAAACTGSAAAAG 3 Chrom 5 NC_000005.8[14989535..14989564] + Human	CTTTTCCATTTTTGCAAAAAAATGCAAAAT	=>	CTTTTCCATTTTTGCAAAAAAATGCAAAAT
L	0.000308396	L	4.92122e-05	75	1.51769e-08	L + L	119	6.68981e-08	CTTCTGCAATTTCTAGGCAAACTGGAAAAC CTTTTSCAGTTTNNNNNNAAACTGSAAAAG 3 Chrom X NC_000023.9[107295889..107295918] + Human	CTTCTGCAATTTCTAGGCAAACTGGAAAAC	=>	CTTCTGCAATTTCTAGGCAAACTGGAAAAC
L	1.38778e-05	L	0.000436348	76	6.05557e-09	L + L	176	6.33509e-08	GTCCTCCTAATCTTGAGAAACTGTCAAAG STCATVCTCATCNNNNNAAACTGSAAAAG 4 Chrom X NC_000023.9[30904627..30904655] + Human	GTCCTCCTAATCTTGAGAAACTGTCAAAG	=>	GTCCTCCTAATCTTGAGAAACTGTCAAAG
L	5.753e-06	L	0.000359796	77	2.0699e-09	L + L	139	6.12367e-08	GTCATTCTCCTCTATTATAACTTCAAAAG STCATVCTCATCNNNNNAAACTGSAAAAG 4 Chrom 5 NC_000005.8[16152633..16152661] + Human	GTCATTCTCCTCTATTATAACTTCAAAAG	=>	GTCATTCTCCTCTATTATAACTTCAAAAG
L	0.00169499	L	1.45278e-05	78	2.46244e-08	L + L	50	5.90744e-08	CTCATCCCCATCACATTAAAACTGAAAAAT STCATVCTCATCNNNNNNAAACTGSAAAAG 3 Chrom 5 NC_000005.8[74448316..74448345] - Human	CTCATCCCCATCACATTAAAACTGAAAAAT	=>	CTCATCCCCATCACATTAAAACTGAAAAAT
L	0.000136057	L	0.0181901	79	2.4749e-06	L + L	26	5.84836e-08	CTAATCCTCATCTGTAAATACTGAAAAAG STCATVCTCATCNNNNNAAACTGSAAAAG 3 Chrom 1 NC_000001.9[183621707..183621735] - Human	CTAATCCTCATCTGTAAATACTGAAAAAG	=>	CTAATCCTCATCTGTAAATACTGAAAAAG
L	0.000308396	L	1.48644e-05	80	4.58412e-09	L + L	116	5.73032e-08	CTATTCCAGTTTATAATAAAGCTGGAAAAA CTTTTSCAGTTTNNNNNNAAACTGSAAAAG 3 Chrom 14 NC_000014.7[29959176..29959205] + Human	CTATTCCAGTTTATAATAAAGCTGGAAAAA	=>	CTATTCCAGTTTATAATAAAGCTGGAAAAA
L	1.43428e-05	L	0.00127587	81	1.82996e-08	L + L	58	5.67497e-08	GTCATACGCATACAAATCAAACTGCAAAAA STCATVCTCATCNNNNNNAAACTGSAAAAG 3 Chrom 15 NC_000015.8[91242250..91242279] - Human	GTCATACGCATACAAATCAAACTGCAAAAA	=>	GTCATACGCATACAAATCAAACTGCAAAAA
L	0.000393739	L	7.40833e-05	82	2.91695e-08	L + L	24	5.57363e-08	GTCATACTCATGGTCTCAAACTGCAGAGG STCATVCTCATCNNNNNAAACTGSAAAAG 3 Chrom 15 NC_000015.8[83928170..83928198] + Human	GTCATACTCATGGTCTCAAACTGCAGAGG	=>	GTCATACTCATGGTCTCAAACTGCAGAGG
L	0.000374013	L	0.000450308	83	1.68421e-07	L + L	63	5.51071e-08	CTCATATTCTTCAAAGAGCTGAGTATGAC STCATVCTCATCNNNNNGATGAGBATGAS 3 Chrom 2 NC_000002.10[145077608..145077636] + Human	CTCATATTCTTCAAAGAGCTGAGTATGAC	=>	CTCATATTCTTCAAAGAGCTGAGTATGAC
L	0.00155756	L	3.02047e-05	84	4.70456e-08	L + L	98	5.50289e-08	CTTTTCTAGTTCTAACAAAACTAGAAAAG CTTTTSCAGTTTNNNNNAAACTGSAAAAG 3 Chrom 5 NC_000005.8[4950282..4950310] + Human	CTTTTCTAGTTCTAACAAAACTAGAAAAG	=>	CTTTTCTAGTTCTAACAAAACTAGAAAAG
L	4.93088e-05	L	0.000799027	85	3.93991e-08	L + L	120	5.12993e-08	CTTTTCCAGTAAATTTGAAAACTGGAAAAA CTTTTSCAGTTTNNNNNNAAACTGSAAAAG 3 Chrom X NC_000023.9[132286298..132286327] + Human	CTTTTCCAGTAAATTTGAAAACTGGAAAAA	=>	CTTTTCCAGTAAATTTGAAAACTGGAAAAA
L	0.00167804	L	0.000158306	86	2.65643e-07	L + L	46	4.82816e-08	GTCATCCTCATTATTCATAAAATGGAAAAC STCATVCTCATCNNNNNNAAACTGSAAAAG 3 Chrom X NC_000023.9[67948464..67948493] + Human	GTCATCCTCATTATTCATAAAATGGAAAAC	=>	GTCATCCTCATTATTCATAAAATGGAAAAC
L	1.51871e-05	L	0.000811561	87	1.23252e-08	L + L	27	4.82816e-08	GTGATCCTCATTCCAGTAAACTGGAAAAC STCATVCTCATCNNNNNAAACTGSAAAAG 3 Chrom 1 NC_000001.9[238548832..238548860] - Human	GTGATCCTCATTCCAGTAAACTGGAAAAC	=>	GTGATCCTCATTCCAGTAAACTGGAAAAC
L	0.000164041	L	0.00163552	88	2.68291e-07	L + L	111	4.7635e-08	GTTTTCCAGTTTCTTGAAAAACTAGAAAAA CTTTTSCAGTTTNNNNNNAAACTGSAAAAG 3 Chrom 5 NC_000005.8[153542846..153542875] + Human	GTTTTCCAGTTTCTTGAAAAACTAGAAAAA	=>	GTTTTCCAGTTTCTTGAAAAACTAGAAAAA
L	0.00112273	L	0.0181901	89	2.04227e-05	L + L	84	4.70456e-08	CTCACCCTCATCCCATATGATGAAGATAAC STCATVCTCATCNNNNNNGATGAGBATGAS 3 Chrom 4 NC_000004.10[138126738..138126767] + Human	CTCACCCTCATCCCATATGATGAAGATAAC	=>	CTCACCCTCATCCCATATGATGAAGATAAC
L	0.000843726	L	6.47633e-06	90	5.46425e-09	L + L	39	4.57685e-08	CTCTTACTCATTAAATACATACTGCAAAAG STCATVCTCATCNNNNNNAAACTGSAAAAG 3 Chrom 3 NC_000003.10[84155880..84155909] + Human	CTCTTACTCATTAAATACATACTGCAAAAG	=>	CTCTTACTCATTAAATACATACTGCAAAAG
L	0.000107109	L	0.00835763	91	8.95176e-07	L + L	137	4.26007e-08	GGCATGGTCATCAAAATAAACGGCAAAGG STCATVCTCATCNNNNNAAACTGSAAAAG 4 Chrom 4 NC_000004.10[142747609..142747637] + Human	GGCATGGTCATCAAAATAAACGGCAAAGG	=>	GGCATGGTCATCAAAATAAACGGCAAAGG
L	0.0012003	L	0.000770991	92	9.25419e-07	L + L	64	4.20472e-08	GTCATCCTCAACGTAATGTTGAGTTTGAC STCATVCTCATCNNNNNGATGAGBATGAS 3 Chrom 2 NC_000002.10[228923897..228923925] + Human	GTCATCCTCAACGTAATGTTGAGTTTGAC	=>	GTCATCCTCAACGTAATGTTGAGTTTGAC
L	0.000120365	L	0.000813045	93	9.78624e-08	L + L	31	4.19055e-08	GTCACACTCATCTAAACAATCTGGAAAAA STCATVCTCATCNNNNNAAACTGSAAAAG 3 Chrom 6 NC_000006.10[102530888..102530916] - Human	GTCACACTCATCTAAACAATCTGGAAAAA	=>	GTCACACTCATCTAAACAATCTGGAAAAA
L	0.000128269	L	0.000783085	94	1.00446e-07	L + L	85	3.93991e-08	GTCACACGCATCAACGCCGATGAGGCTGAG STCATVCTCATCNNNNNNGATGAGBATGAS 3 Chrom 5 NC_000005.8[173067623..173067652] + Human	GTCACACGCATCAACGCCGATGAGGCTGAG	=>	GTCACACGCATCAACGCCGATGAGGCTGAG
R	0.0024081	R	3.20925e-05	95	7.7282e-08	R + R	19	3.34402e-08	CTGAGCCTCATCATCCTAAACTGCAAAAC STCATVCTCATCNNNNNAAACTGSAAAAG 3 Chrom 11 NC_000011.8[121312904..121312932] + Human	CTGAGCCTCATCATCCTAAACTGCAAAAC	=>	CTGAGCCTCATCATCCTAAACTGCAAAAC
R	0.00289724	R	4.33458e-05	96	1.25583e-07	R + R	65	3.29434e-08	GTTATCTTCATCTTCATGTTGAGGATGAG STCATVCTCATCNNNNNGATGAGBATGAS 3 Chrom 3 NC_000003.10[191031982..191032010] + Human	GTTATCTTCATCTTCATGTTGAGGATGAG	=>	GTTATCTTCATCTTCATGTTGAGGATGAG
R	0.00159848	R	6.39392e-05	97	1.02205e-07	R + R	25	3.25022e-08	CTCATCTTCAACACAGAAAACTAGAAAAG STCATVCTCATCNNNNNAAACTGSAAAAG 3 Chrom 16 NC_000016.8[46459781..46459809] + Human	CTCATCTTCAACACAGAAAACTAGAAAAG	=>	CTCATCTTCAACACAGAAAACTAGAAAAG
R	3.32387e-05	R	0.00165557	98	5.50289e-08	R + R	21	3.16591e-08	CTCATGCTCATTTAAAAAAACTGAAATAG STCATVCTCATCNNNNNAAACTGSAAAAG 3 Chrom 13 NC_000013.9[71375317..71375345] + Human	CTCATGCTCATTTAAAAAAACTGAAATAG	=>	CTCATGCTCATTTAAAAAAACTGAAATAG
R	0.00421417	R	7.58551e-05	99	3.19666e-07	R + R	62	3.04413e-08	GTCATAATCATGATGATGATGAGGATGAT STCATVCTCATCNNNNNGATGAGBATGAS 3 Chrom 2 NC_000002.10[24534455..24534483] + Human	GTCATAATCATGATGATGATGAGGATGAT	=>	GTCATAATCATGATGATGATGAGGATGAT
R	0.0024081	R	0.000279007	100	6.71877e-07	R + R	48	3.01719e-08	GTGATACTCATCATCAGCAATCTGCATAAG STCATVCTCATCNNNNNNAAACTGSAAAAG 3 Chrom 1 NC_000001.9[99456616..99456645] - Human	GTGATACTCATCATCAGCAATCTGCATAAG	=>	GTGATACTCATCATCAGCAATCTGCATAAG
R	4.33458e-05	R	0.00232506	101	1.00782e-07	R + R	82	2.91695e-08	CACATGCTCATCCCCCAGGCTGAGTATGGG STCATVCTCATCNNNNNNGATGAGBATGAS 3 Chrom 1 NC_000001.9[166474850..166474879] + Human	CACATGCTCATCCCCCAGGCTGAGTATGGG	=>	CACATGCTCATCCCCCAGGCTGAGTATGGG
R	0.000290633	R	0.00317159	102	9.21766e-07	R + R	53	2.90569e-08	CTCATGCTCAAGTAATTTAAACTTGAAAAG STCATVCTCATCNNNNNNAAACTGSAAAAG 3 Chrom 9 NC_000009.10[82540310..82540339] - Human	CTCATGCTCAAGTAATTTAAACTTGAAAAG	=>	CTCATGCTCAAGTAATTTAAACTTGAAAAG
R	0.00421417	R	7.58551e-05	103	3.19666e-07	R + R	41	2.8781e-08	CTCATGCACATCATAGTAAAACTGACAAAG STCATVCTCATCNNNNNNAAACTGSAAAAG 3 Chrom 7 NC_000007.12[85045662..85045691] + Human	CTCATGCACATCATAGTAAAACTGACAAAG	=>	CTCATGCACATCATAGTAAAACTGACAAAG
R	0.0024081	R	2.87726e-05	104	6.92873e-08	R + R	20	2.56595e-08	CTCATGATCATCCATTGTAACTGGAAGAG STCATVCTCATCNNNNNAAACTGSAAAAG 3 Chrom 12 NC_000012.10[487470..487498] + Human	CTCATGATCATCCATTGTAACTGGAAGAG	=>	CTCATGATCATCCATTGTAACTGGAAGAG
R	4.66801e-05	R	0.00289724	105	1.35243e-07	R + R	78	2.46244e-08	GTCATCCCCATCTTGCAGATGGGGCTGAG STCATVCTCATCNNNNNGATGAGBATGAS 3 Chrom X NC_000023.9[20445897..20445925] + Human	GTCATCCCCATCTTGCAGATGGGGCTGAG	=>	GTCATCCCCATCTTGCAGATGGGGCTGAG
R	0.00232506	R	0.000486251	106	1.13056e-06	R + R	70	2.41344e-08	GTTATCCTCATTTTATAGATGAGGCTGAG STCATVCTCATCNNNNNGATGAGBATGAS 3 Chrom 11 NC_000011.8[78575155..78575183] + Human	GTTATCCTCATTTTATAGATGAGGCTGAG	=>	GTTATCCTCATTTTATAGATGAGGCTGAG
R	0.0024081	R	0.000486251	107	1.17094e-06	R + R	67	1.90083e-08	CTCACCCTCATCGGGATTATGGGTATGAC STCATVCTCATCNNNNNGATGAGBATGAS 3 Chrom 7 NC_000007.12[38643008..38643036] + Human	CTCACCCTCATCGGGATTATGGGTATGAC	=>	CTCACCCTCATCGGGATTATGGGTATGAC
R	0.00232506	R	0.000486251	108	1.13056e-06	R + R	81	1.82996e-08	GTCATGCTGATTGAACAAGATGAGCAAGAG STCATVCTCATCNNNNNNGATGAGBATGAS 3 Chrom 1 NC_000001.9[86240905..86240934] + Human	GTCATGCTGATTGAACAAGATGAGCAAGAG	=>	GTCATGCTGATTGAACAAGATGAGCAAGAG
R	4.18511e-05	R	0.00232506	109	9.73063e-08	R + R	173	1.69132e-08	GTCTTGCTCTTCAGCAAAAACTGCAGCAG STCATVCTCATCNNNNNAAACTGSAAAAG 4 Chrom 18 NC_000018.8[58998568..58998596] + Human	GTCTTGCTCTTCAGCAAAAACTGCAGCAG	=>	GTCTTGCTCTTCAGCAAAAACTGCAGCAG
R	0.00159848	R	4.18511e-05	110	6.68981e-08	R + R	56	1.64784e-08	CACATGTTCATCGCTTTTAAAATGCAAAAG STCATVCTCATCNNNNNNAAACTGSAAAAG 3 Chrom 10 NC_000010.9[119506054..119506083] - Human	CACATGTTCATCGCTTTTAAAATGCAAAAG	=>	CACATGTTCATCGCTTTTAAAATGCAAAAG
R	0.00159848	R	2.98002e-05	111	4.7635e-08	R + R	36	1.6327e-08	CCCAAACTCATCCTTAAGAACTGCAAAAG STCATVCTCATCNNNNNAAACTGSAAAAG 3 Chrom 21 NC_000021.7[43918421..43918449] - Human	CCCAAACTCATCCTTAAGAACTGCAAAAG	=>	CCCAAACTCATCCTTAAGAACTGCAAAAG
R	0.000268276	R	0.00249729	112	6.69963e-07	R + R	15	1.6083e-08	CTCATACTCATTTTACCAAACAGGAAAAT STCATVCTCATCNNNNNAAACTGSAAAAG 3 Chrom 1 NC_000001.9[170736257..170736285] + Human	CTCATACTCATTTTACCAAACAGGAAAAT	=>	CTCATACTCATTTTACCAAACAGGAAAAT
R	0.00159848	R	9.30024e-05	113	1.48662e-07	R + R	23	1.6083e-08	CTCATATTCATCCTTCCAAACAGGAAAAC STCATVCTCATCNNNNNAAACTGSAAAAG 3 Chrom 15 NC_000015.8[25854714..25854742] + Human	CTCATATTCATCCTTCCAAACAGGAAAAC	=>	CTCATATTCATCCTTCCAAACAGGAAAAC
R	0.0024081	R	7.58551e-05	114	1.82667e-07	R + R	163	1.55962e-08	GACAAACTCATCTATGCAAACCAGAAAAG STCATVCTCATCNNNNNAAACTGSAAAAG 4 Chrom 12 NC_000012.10[41848563..41848591] + Human	GACAAACTCATCTATGCAAACCAGAAAAG	=>	GACAAACTCATCTATGCAAACCAGAAAAG
R	0.00421417	R	3.09039e-05	115	1.30234e-07	R + R	75	1.51769e-08	CTCATATTCATCATATAGATGAAGAAGAG STCATVCTCATCNNNNNGATGAGBATGAS 3 Chrom 18 NC_000018.8[50055984..50056012] + Human	CTCATATTCATCATATAGATGAAGAAGAG	=>	CTCATATTCATCATATAGATGAAGAAGAG
R	0.00185424	R	3.09039e-05	116	5.73032e-08	R + R	130	1.3991e-08	CTCATCTTCACCAATGGAAAATGCAAGAG STCATVCTCATCNNNNNAAACTGSAAAAG 4 Chrom 3 NC_000003.10[100585304..100585332] + Human	CTCATCTTCACCAATGGAAAATGCAAGAG	=>	CTCATCTTCACCAATGGAAAATGCAAGAG
R	0.00232506	R	8.30379e-05	117	1.93068e-07	R + R	152	1.39593e-08	CTCATCCACACCCTTGCAAACAGCAATAG STCATVCTCATCNNNNNAAACTGSAAAAG 4 Chrom 8 NC_000008.9[25879873..25879901] + Human	CTCATCCACACCCTTGCAAACAGCAATAG	=>	CTCATCCACACCCTTGCAAACAGCAATAG
R	0.00259334	R	0.000268276	118	6.95731e-07	R + R	49	1.31332e-08	CTGATACTAATCAACTCAAGACTGCAAAAG STCATVCTCATCNNNNNNAAACTGSAAAAG 3 Chrom 3 NC_000003.10[146224167..146224196] - Human	CTGATACTAATCAACTCAAGACTGCAAAAG	=>	CTGATACTAATCAACTCAAGACTGCAAAAG
R	4.18511e-05	R	0.00159848	119	6.68981e-08	R + R	29	1.25526e-08	CTCATAGTCAACATAGGAAATTGGAAAAG STCATVCTCATCNNNNNAAACTGSAAAAG 3 Chrom 3 NC_000003.10[128288918..128288946] - Human	CTCATAGTCAACATAGGAAATTGGAAAAG	=>	CTCATAGTCAACATAGGAAATTGGAAAAG
R	3.20925e-05	R	0.00159848	120	5.12993e-08	R + R	87	1.23252e-08	CACATCCTCATTCTGCCTGATGAGCCTGAC STCATVCTCATCNNNNNNGATGAGBATGAS 3 Chrom 6 NC_000006.10[126171027..126171056] + Human	CACATCCTCATTCTGCCTGATGAGCCTGAC	=>	CACATCCTCATTCTGCCTGATGAGCCTGAC
L	1.25212e-05	R	6.62227e-05	121	8.2919e-10	L + R	73	1.18928e-08	GTTATCCTCATCTACCGCATGAGCATGTG STCATVCTCATCNNNNNGATGAGBATGAS 3 Chrom 16 NC_000016.8[55222132..55222160] + Human	GTTATCCTCATCTACCGCATGAGCATGTG	=>	GTTATCCTCATCTACCGCATGAGCATGTG
L	6.40618e-06	R	2.98002e-05	122	1.90906e-10	L + R	135	1.08592e-08	CTCTAACTCATCGTCTCCAACTGCAAAGG STCATVCTCATCNNNNNAAACTGSAAAAG 4 Chrom 4 NC_000004.10[23151564..23151592] + Human	CTCTAACTCATCGTCTCCAACTGCAAAGG	=>	CTCTAACTCATCGTCTCCAACTGCAAAGG
L	8.64305e-05	R	9.30024e-05	123	8.03824e-09	L + R	60	1.08546e-08	CTCATATACATCACTAATAAACTGGAATAG STCATVCTCATCNNNNNNAAACTGSAAAAG 3 Chrom 18 NC_000018.8[32678726..32678755] - Human	CTCATATACATCACTAATAAACTGGAATAG	=>	CTCATATACATCACTAATAAACTGGAATAG
L	1.98524e-05	R	7.85642e-05	124	1.55969e-09	L + R	74	1.06997e-08	CTGATCCTCATCTTTAAAATGAGGATAAG STCATVCTCATCNNNNNGATGAGBATGAS 3 Chrom 18 NC_000018.8[34171315..34171343] + Human	CTGATCCTCATCTTTAAAATGAGGATAAG	=>	CTGATCCTCATCTTTAAAATGAGGATAAG
L	0.0012003	R	0.000334297	125	4.01256e-07	L + R	33	9.71049e-09	CACATACTCATTGATCTAAACTGGGAAAG STCATVCTCATCNNNNNAAACTGSAAAAG 3 Chrom 8 NC_000008.9[88998566..88998594] - Human	CACATACTCATTGATCTAAACTGGGAAAG	=>	CACATACTCATTGATCTAAACTGGGAAAG
L	7.85283e-06	R	0.000191817	126	1.50631e-09	L + R	166	9.6065e-09	CACTTCCTCATCTCCAGAACCTGCAAATG STCATVCTCATCNNNNNAAACTGSAAAAG 4 Chrom 13 NC_000013.9[79867498..79867526] + Human	CACTTCCTCATCTCCAGAACCTGCAAATG	=>	CACTTCCTCATCTCCAGAACCTGCAAATG
L	1.54535e-05	R	0.000122635	127	1.89514e-09	L + R	123	8.03824e-09	CACATGCTCAGCAGCTGAAACTGCACGAG STCATVCTCATCNNNNNAAACTGSAAAAG 4 Chrom 2 NC_000002.10[3112878..3112906] + Human	CACATGCTCAGCAGCTGAAACTGCACGAG	=>	CACATGCTCAGCAGCTGAAACTGCACGAG
L	7.0873e-06	R	4.48938e-05	128	3.18176e-10	L + R	157	7.70247e-09	TTCATCCTCTTCTGAAAGCACTGCAAAAG STCATVCTCATCNNNNNAAACTGSAAAAG 4 Chrom 10 NC_000010.9[3485058..3485086] + Human	TTCATCCTCTTCTGAAAGCACTGCAAAAG	=>	TTCATCCTCTTCTGAAAGCACTGCAAAAG
L	6.47633e-06	R	4.18511e-05	129	2.71041e-10	L + R	147	6.82162e-09	TTCATCTTCATCAAATATATCTGCAAAAG STCATVCTCATCNNNNNAAACTGSAAAAG 4 Chrom 6 NC_000006.10[110103582..110103610] + Human	TTCATCTTCATCAAATATATCTGCAAAAG	=>	TTCATCTTCATCAAATATATCTGCAAAAG
L	0.000150437	R	9.30024e-05	130	1.3991e-08	L + R	148	6.67458e-09	CTTTTGCTCATCACAAGAAACTGTTAAAG STCATVCTCATCNNNNNAAACTGSAAAAG 4 Chrom 6 NC_000006.10[156166914..156166942] + Human	CTTTTGCTCATCACAAGAAACTGTTAAAG	=>	CTTTTGCTCATCACAAGAAACTGTTAAAG
L	1.96849e-05	R	5.70885e-05	131	1.12378e-09	L + R	172	6.653e-09	GTCAAACTCCTCTCTTCAAGCTGCAGAAG STCATVCTCATCNNNNNAAACTGSAAAAG 4 Chrom 18 NC_000018.8[33612321..33612349] + Human	GTCAAACTCCTCTCTTCAAGCTGCAGAAG	=>	GTCAAACTCCTCTCTTCAAGCTGCAGAAG
L	6.97704e-06	R	7.58551e-05	132	5.29244e-10	L + R	168	6.44549e-09	TTCATCCTGATCAGGGAAAGCTCCAAAAG STCATVCTCATCNNNNNAAACTGSAAAAG 4 Chrom 15 NC_000015.8[61762467..61762495] + Human	TTCATCCTGATCAGGGAAAGCTCCAAAAG	=>	TTCATCCTGATCAGGGAAAGCTCCAAAAG
L	6.54174e-06	R	7.58551e-05	133	4.96225e-10	L + R	149	6.3692e-09	CGCACCCTCATCTCCACAAACTCCCAAAG STCATVCTCATCNNNNNAAACTGSAAAAG 4 Chrom 6 NC_000006.10[164779425..164779453] + Human	CGCACCCTCATCTCCACAAACTCCCAAAG	=>	CGCACCCTCATCTCCACAAACTCCCAAAG
L	1.54535e-05	R	0.000301012	134	4.6517e-09	L + R	76	6.05557e-09	CTTATCCTCATTTTAGAGACGAGCATGAG STCATVCTCATCNNNNNGATGAGBATGAS 3 Chrom 20 NC_000020.9[40929285..40929313] + Human	CTTATCCTCATTTTAGAGACGAGCATGAG	=>	CTTATCCTCATTTTAGAGACGAGCATGAG
L	2.04007e-05	R	0.000532294	135	1.08592e-08	L + R	61	5.59461e-09	ATTATACTCATCTTACTAATGAGTATGAG STCATVCTCATCNNNNNGATGAGBATGAS 3 Chrom 1 NC_000001.9[26789962..26789990] + Human	ATTATACTCATCTTACTAATGAGTATGAG	=>	ATTATACTCATCTTACTAATGAGTATGAG
L	1.12144e-05	R	4.33458e-05	136	4.86098e-10	L + R	90	5.46425e-09	CACATCCTCATCAGCTTCGATGATCATCAG STCATVCTCATCNNNNNNGATGAGBATGAS 3 Chrom 20 NC_000020.9[34092604..34092633] + Human	CACATCCTCATCAGCTTCGATGATCATCAG	=>	CACATCCTCATCAGCTTCGATGATCATCAG
L	7.3876e-05	R	0.000576652	137	4.26007e-08	L + R	171	4.89238e-09	CTCATCAACATCCGAAACAACAGGAAAAG STCATVCTCATCNNNNNAAACTGSAAAAG 4 Chrom 17 NC_000017.9[18980504..18980532] + Human	CTCATCAACATCCGAAACAACAGGAAAAG	=>	CTCATCAACATCCGAAACAACAGGAAAAG
L	6.40618e-06	R	3.20925e-05	138	2.05591e-10	L + R	134	4.6517e-09	CACATCCTAATCCCTGGAAACTGTAAATG STCATVCTCATCNNNNNAAACTGSAAAAG 4 Chrom 4 NC_000004.10[19303861..19303889] + Human	CACATCCTAATCCCTGGAAACTGTAAATG	=>	CACATCCTAATCCCTGGAAACTGTAAATG
L	0.000661166	R	9.26192e-05	139	6.12367e-08	L + R	80	4.58412e-09	CTCATATTCATCAGTTAGATGTGCATTAC STCATVCTCATCNNNNNGATGAGBATGAS 3 Chrom Y NC_000024.8[13881043..13881071] + Human	CTCATATTCATCAGTTAGATGTGCATTAC	=>	CTCATATTCATCAGTTAGATGTGCATTAC
L	1.46525e-05	R	0.000103473	140	1.51614e-09	L + R	170	3.91472e-09	TTCATCCTCATTTGGACAAATTGGAAAAA STCATVCTCATCNNNNNAAACTGSAAAAG 4 Chrom 16 NC_000016.8[53587637..53587665] + Human	TTCATCCTCATTTGGACAAATTGGAAAAA	=>	TTCATCCTCATTTGGACAAATTGGAAAAA
L	6.76968e-05	R	2.87726e-05	141	1.94781e-09	L + R	162	3.78841e-09	CTCATCTTAATCTTGGACAACTGCAAAAC STCATVCTCATCNNNNNAAACTGSAAAAG 4 Chrom 12 NC_000012.10[27065466..27065494] + Human	CTCATCTTAATCTTGGACAACTGCAAAAC	=>	CTCATCTTAATCTTGGACAACTGCAAAAC
L	6.97704e-06	R	2.87726e-05	142	2.00748e-10	L + R	160	3.76597e-09	ATCATCATCATCAATATAAATTGCAAAGG STCATVCTCATCNNNNNAAACTGSAAAAG 4 Chrom 11 NC_000011.8[109157096..109157124] + Human	ATCATCATCATCAATATAAATTGCAAAGG	=>	ATCATCATCATCAATATAAATTGCAAAGG
L	1.37025e-05	R	3.20076e-05	143	4.38584e-10	L + R	71	3.72601e-09	GTTATATTCATCAAAGAGATGAATATGAG STCATVCTCATCNNNNNGATGAGBATGAS 3 Chrom 12 NC_000012.10[104203242..104203270] + Human	GTTATATTCATCAAAGAGATGAATATGAG	=>	GTTATATTCATCAAAGAGATGAATATGAG
L	6.73223e-06	R	0.000150506	144	1.01324e-09	L + R	164	3.30538e-09	CTCATGCTCAGTTTCCTAAACTGCATAAT STCATVCTCATCNNNNNAAACTGSAAAAG 4 Chrom 12 NC_000012.10[42121576..42121604] + Human	CTCATGCTCAGTTTCCTAAACTGCATAAT	=>	CTCATGCTCAGTTTCCTAAACTGCATAAT
L	6.73223e-06	R	9.30024e-05	145	6.26114e-10	L + R	177	2.80209e-09	GTTAAGCTCATCAAAGCAAAGTGGAACAG STCATVCTCATCNNNNNAAACTGSAAAAG 4 Chrom X NC_000023.9[33045203..33045231] + Human	GTTAAGCTCATCAAAGCAAAGTGGAACAG	=>	GTTAAGCTCATCAAAGCAAAGTGGAACAG
L	5.85393e-06	R	0.000118406	146	6.93139e-10	L + R	180	2.38426e-09	CTCATGCTAACCTCATGAAACTGGAATAA STCATVCTCATCNNNNNAAACTGSAAAAG 4 Chrom Y NC_000024.8[18770361..18770389] + Human	CTCATGCTAACCTCATGAAACTGGAATAA	=>	CTCATGCTAACCTCATGAAACTGGAATAA
L	0.000136057	R	5.01378e-05	147	6.82162e-09	L + R	153	2.21165e-09	CTCAGTCTCATCTTACAAAACTTCCAAAG STCATVCTCATCNNNNNAAACTGSAAAAG 4 Chrom 9 NC_000009.10[3048799..3048827] + Human	CTCAGTCTCATCTTACAAAACTTCCAAAG	=>	CTCAGTCTCATCTTACAAAACTTCCAAAG
L	2.29657e-05	R	0.000290633	148	6.67458e-09	L + R	77	2.0699e-09	CTAAAACTCATCTTTCCAATGAGCATGAG STCATVCTCATCNNNNNGATGAGBATGAS 3 Chrom 20 NC_000020.9[53521709..53521737] + Human	CTAAAACTCATCTTTCCAATGAGCATGAG	=>	CTAAAACTCATCTTTCCAATGAGCATGAG
L	0.000146939	R	4.33458e-05	149	6.3692e-09	L + R	141	1.94781e-09	CTAATACTCAGCAAGCAAAATTGGAAAAC STCATVCTCATCNNNNNAAACTGSAAAAG 4 Chrom 5 NC_000005.8[74780174..74780202] + Human	CTAATACTCAGCAAGCAAAATTGGAAAAC	=>	CTAATACTCAGCAAGCAAAATTGGAAAAC
L	1.17757e-05	R	4.18511e-05	150	4.92827e-10	L + R	127	1.89514e-09	CACATCCTAATCCCCGGAACCTGGAAATG STCATVCTCATCNNNNNAAACTGSAAAAG 4 Chrom 2 NC_000002.10[121726480..121726508] + Human	CACATCCTAATCCCCGGAACCTGGAAATG	=>	CACATCCTAATCCCCGGAACCTGGAAATG
L	1.70914e-05	R	5.60134e-05	151	9.5735e-10	L + R	169	1.86246e-09	CATATCCTCATCCCTGAAACCTGGAAATG STCATVCTCATCNNNNNAAACTGSAAAAG 4 Chrom 15 NC_000015.8[93228003..93228031] + Human	CATATCCTCATCCCTGAAACCTGGAAATG	=>	CATATCCTCATCCCTGAAACCTGGAAATG
L	0.000158643	R	8.79919e-05	152	1.39593e-08	L + R	124	1.55969e-09	AACATACTCATCAGATAAAACTGAAAATG STCATVCTCATCNNNNNAAACTGSAAAAG 4 Chrom 2 NC_000002.10[4354201..4354229] + Human	AACATACTCATCAGATAAAACTGAAAATG	=>	AACATACTCATCAGATAAAACTGAAAATG
L	2.66342e-05	R	8.30379e-05	153	2.21165e-09	L + R	140	1.51614e-09	GTCATATTCTTCCCTGGAAACAGGAAAGG STCATVCTCATCNNNNNAAACTGSAAAAG 4 Chrom 5 NC_000005.8[57654260..57654288] + Human	GTCATATTCTTCCCTGGAAACAGGAAAGG	=>	GTCATATTCTTCCCTGGAAACAGGAAAGG
L	7.85283e-06	R	6.13173e-05	154	4.81514e-10	L + R	126	1.50631e-09	CTCATACTCAATATTTAAAAGTGGAACAG STCATVCTCATCNNNNNAAACTGSAAAAG 4 Chrom 2 NC_000002.10[82463639..82463667] + Human	CTCATACTCAATATTTAAAAGTGGAACAG	=>	CTCATACTCAATATTTAAAAGTGGAACAG
L	4.53524e-05	R	2.87726e-05	155	1.30491e-09	L + R	155	1.30491e-09	ATCATCCTCATTTCCCCAAATTGGAAAAT STCATVCTCATCNNNNNAAACTGSAAAAG 4 Chrom 9 NC_000009.10[110806419..110806447] + Human	ATCATCCTCATTTCCCCAAATTGGAAAAT	=>	ATCATCCTCATTTCCCCAAATTGGAAAAT
L	1.40955e-05	R	5.70885e-05	156	8.04693e-10	L + R	131	1.12378e-09	CTCTTACTCATTAAGTCACACTTGAAAAG STCATVCTCATCNNNNNAAACTGSAAAAG 4 Chrom 3 NC_000003.10[145778225..145778253] + Human	CTCTTACTCATTAAGTCACACTTGAAAAG	=>	CTCTTACTCATTAAGTCACACTTGAAAAG
L	0.000165006	R	4.66801e-05	157	7.70247e-09	L + R	144	1.01324e-09	CTCATACTCTTTAAATAAAACTTAAAAAG STCATVCTCATCNNNNNAAACTGSAAAAG 4 Chrom 6 NC_000006.10[45824504..45824532] + Human	CTCATACTCTTTAAATAAAACTTAAAAAG	=>	CTCATACTCTTTAAATAAAACTTAAAAAG
L	6.47633e-06	R	2.98002e-05	158	1.92996e-10	L + R	151	9.5735e-10	GTCATACTCAAGAACTCAAGCAGGAAAAG STCATVCTCATCNNNNNAAACTGSAAAAG 4 Chrom 8 NC_000008.9[24843856..24843884] + Human	GTCATACTCAAGAACTCAAGCAGGAAAAG	=>	GTCATACTCAAGAACTCAAGCAGGAAAAG
L	3.07346e-05	R	2.87726e-05	159	8.84316e-10	L + R	165	9.14299e-10	CACATCCACATCATCATAAAGTTGAAAAG STCATVCTCATCNNNNNAAACTGSAAAAG 4 Chrom 12 NC_000012.10[92871568..92871596] + Human	CACATCCACATCATCATAAAGTTGAAAAG	=>	CACATCCACATCATCATAAAGTTGAAAAG
L	4.53524e-05	R	8.30379e-05	160	3.76597e-09	L + R	179	9.06963e-10	GTCATACTGAACAATCAAAACAGGAGAAG STCATVCTCATCNNNNNAAACTGSAAAAG 4 Chrom X NC_000023.9[109335095..109335123] + Human	GTCATACTGAACAATCAAAACAGGAGAAG	=>	GTCATACTGAACAATCAAAACAGGAGAAG
L	1.994e-05	R	4.33458e-05	161	8.64316e-10	L + R	159	8.84316e-10	GTAATCCTGATCCTGGTAAACTGGTAAAA STCATVCTCATCNNNNNAAACTGSAAAAG 4 Chrom 10 NC_000010.9[74243941..74243969] + Human	GTAATCCTGATCCTGGTAAACTGGTAAAA	=>	GTAATCCTGATCCTGGTAAACTGGTAAAA
L	1.41213e-05	R	0.000268276	162	3.78841e-09	L + R	161	8.64316e-10	GTCATGCTCAAAACAGAAAACTGCAAATA STCATVCTCATCNNNNNAAACTGSAAAAG 4 Chrom 12 NC_000012.10[9467797..9467825] + Human	GTCATGCTCAAAACAGAAAACTGCAAATA	=>	GTCATGCTCAAAACAGAAAACTGCAAATA
L	1.37025e-05	R	0.0011382	163	1.55962e-08	L + R	121	8.2919e-10	GTCAAACTCATAGAGACAAACTAGAAGAG STCATVCTCATCNNNNNAAACTGSAAAAG 4 Chrom 1 NC_000001.9[19725975..19726003] + Human	GTCAAACTCATAGAGACAAACTAGAAGAG	=>	GTCAAACTCATAGAGACAAACTAGAAGAG
L	7.89796e-05	R	4.18511e-05	164	3.30538e-09	L + R	156	8.04693e-10	GTCATGTTCATATGGCTAAACTTGAAAAT STCATVCTCATCNNNNNAAACTGSAAAAG 4 Chrom 9 NC_000009.10[116371279..116371307] + Human	GTCATGTTCATATGGCTAAACTTGAAAAT	=>	GTCATGTTCATATGGCTAAACTTGAAAAT
L	1.60155e-05	R	5.70885e-05	165	9.14299e-10	L + R	146	6.93139e-10	CTCATATACATCCTTGAAACTTGGAAAAG STCATVCTCATCNNNNNAAACTGSAAAAG 4 Chrom 6 NC_000006.10[101586714..101586742] + Human	CTCATATACATCCTTGAAACTTGGAAAAG	=>	CTCATATACATCCTTGAAACTTGGAAAAG
L	5.38549e-05	R	0.000178378	166	9.6065e-09	L + R	145	6.26114e-10	CTCATACTCTTTTTCTAAAACTGCTAGAG STCATVCTCATCNNNNNAAACTGSAAAAG 4 Chrom 6 NC_000006.10[82300788..82300816] + Human	CTCATACTCTTTTTCTAAAACTGCTAGAG	=>	CTCATACTCTTTTTCTAAAACTGCTAGAG
L	1.51871e-05	R	2.98002e-05	167	4.52578e-10	L + R	178	5.86669e-10	CTTATCCCCATCTCTTTAGACTGCTAAAG STCATVCTCATCNNNNNAAACTGSAAAAG 4 Chrom X NC_000023.9[38156040..38156068] + Human	CTTATCCCCATCTCTTTAGACTGCTAAAG	=>	CTTATCCCCATCTCTTTAGACTGCTAAAG
L	0.000138444	R	4.65566e-05	168	6.44549e-09	L + R	132	5.29244e-10	CTCAAACTCTTCCCAAAAAACTGATAAAG STCATVCTCATCNNNNNAAACTGSAAAAG 4 Chrom 3 NC_000003.10[151033448..151033476] + Human	CTCAAACTCTTCCCAAAAAACTGATAAAG	=>	CTCAAACTCTTCCCAAAAAACTGATAAAG
L	1.51871e-05	R	0.000122635	169	1.86246e-09	L + R	133	4.96225e-10	CTCATGCCCATTGGTACATACAGCAAAAG STCATVCTCATCNNNNNAAACTGSAAAAG 4 Chrom 3 NC_000003.10[172355963..172355991] + Human	CTCATGCCCATTGGTACATACAGCAAAAG	=>	CTCATGCCCATTGGTACATACAGCAAAAG
L	0.000136057	R	2.87726e-05	170	3.91472e-09	L + R	150	4.92827e-10	GTCATATTTATCCTGTTAAACTGCCAAAT STCATVCTCATCNNNNNAAACTGSAAAAG 4 Chrom 7 NC_000007.12[91809255..91809283] + Human	GTCATATTTATCCTGTTAAACTGCCAAAT	=>	GTCATATTTATCCTGTTAAACTGCCAAAT
L	1.46348e-05	R	0.000334297	171	4.89238e-09	L + R	136	4.86098e-10	CTCACACTCATACAATCAAACTGCAAATC STCATVCTCATCNNNNNAAACTGSAAAAG 4 Chrom 4 NC_000004.10[46116242..46116270] + Human	CTCACACTCATACAATCAAACTGCAAATC	=>	CTCACACTCATACAATCAAACTGCAAATC
L	0.000148005	R	4.49512e-05	172	6.653e-09	L + R	154	4.81514e-10	CTCATATTCAACTAATAAAGCTGGAAAGG STCATVCTCATCNNNNNAAACTGSAAAAG 4 Chrom 9 NC_000009.10[20400996..20401024] + Human	CTCATATTCAACTAATAAAGCTGGAAAGG	=>	CTCATATTCAACTAATAAAGCTGGAAAGG
L	6.06191e-05	R	0.000279007	173	1.69132e-08	L + R	167	4.52578e-10	CCCATCATCATCCATGGAAAGTAGAAAAG STCATVCTCATCNNNNNAAACTGSAAAAG 4 Chrom 14 NC_000014.7[33454598..33454626] + Human	CCCATCATCATCCATGGAAAGTAGAAAAG	=>	CCCATCATCATCCATGGAAAGTAGAAAAG
L	0.00165924	R	0.000118406	174	1.96463e-07	L + R	143	4.38584e-10	GCCAGACTCATCTTAAGAATCTAGAAAAG STCATVCTCATCNNNNNAAACTGSAAAAG 4 Chrom 6 NC_000006.10[40108852..40108880] + Human	GCCAGACTCATCTTAAGAATCTAGAAAAG	=>	GCCAGACTCATCTTAAGAATCTAGAAAAG
L	0.00116341	R	8.91888e-05	175	1.03763e-07	L + R	128	3.18176e-10	CACATGCTCATTGAAATAAACTACAAACG STCATVCTCATCNNNNNAAACTGSAAAAG 4 Chrom 3 NC_000003.10[71709247..71709275] + Human	CACATGCTCATTGAAATAAACTACAAACG	=>	CACATGCTCATTGAAATAAACTACAAACG
L	0.000217976	R	0.000290633	176	6.33509e-08	L + R	129	2.71041e-10	CTGATGCTCATTGTGGAACACTGCAAAAT STCATVCTCATCNNNNNAAACTGSAAAAG 4 Chrom 3 NC_000003.10[72303277..72303305] + Human	CTGATGCTCATTGTGGAACACTGCAAAAT	=>	CTGATGCTCATTGTGGAACACTGCAAAAT
L	1.46081e-05	R	0.000191817	177	2.80209e-09	L + R	138	2.05591e-10	CACATACACATCTAACATAACTGGAGAAG STCATVCTCATCNNNNNAAACTGSAAAAG 4 Chrom 5 NC_000005.8[9948081..9948109] + Human	CACATACACATCTAACATAACTGGAGAAG	=>	CACATACACATCTAACATAACTGGAGAAG
L	1.4018e-05	R	4.18511e-05	178	5.86669e-10	L + R	142	2.00748e-10	CTCAAACTCTTCCAAAAAAAATGGAAAAA STCATVCTCATCNNNNNAAACTGSAAAAG 4 Chrom 5 NC_000005.8[144328033..144328061] + Human	CTCAAACTCTTCCAAAAAAAATGGAAAAA	=>	CTCAAACTCTTCCAAAAAAAATGGAAAAA
L	1.73913e-05	R	5.21504e-05	179	9.06963e-10	L + R	158	1.92996e-10	CTCATGATCATAGTCAGAAACTGGAAACA STCATVCTCATCNNNNNAAACTGSAAAAG 4 Chrom 10 NC_000010.9[62516541..62516569] + Human	CTCATGATCATAGTCAGAAACTGGAAACA	=>	CTCATGATCATAGTCAGAAACTGGAAACA
L	7.14357e-05	R	3.33762e-05	180	2.38426e-09	L + R	122	1.90906e-10	CACATACACATCCTTTCAAACTGGAAACT STCATVCTCATCNNNNNAAACTGSAAAAG 4 Chrom 1 NC_000001.9[89090997..89091025] + Human	CACATACACATCCTTTCAAACTGGAAACT	=>	CACATACACATCCTTTCAAACTGGAAACT
R	0	R	0	181	0	R + R	181	0	GGCATCCTAATCAGCTAACACTGCAAAAA STCATVCTCATCNNNNNAAACTGSAAAAG 4 Chrom Y NC_000024.8[22142136..22142164] + Human	GGCATCCTAATCAGCTAACACTGCAAAAA	=>	GGCATCCTAATCAGCTAACACTGCAAAAA
R	0	R	0	182	0	R + R	182	0	GTCCTCCTCCTCCATAGAGGCTGGAAAAG STCATVCTCATCNNNNNAAACTGSAAAAG 4 Chrom 1 NC_000001.9[12178318..12178346] - Human	GTCCTCCTCCTCCATAGAGGCTGGAAAAG	=>	GTCCTCCTCCTCCATAGAGGCTGGAAAAG
R	0	R	0	183	0	R + R	183	0	CTCTTACTCTTCTGACAATCCTGGAAAAG STCATVCTCATCNNNNNAAACTGSAAAAG 4 Chrom 1 NC_000001.9[236975958..236975986] - Human	CTCTTACTCTTCTGACAATCCTGGAAAAG	=>	CTCTTACTCTTCTGACAATCCTGGAAAAG
